# Supplementary material for: Assessing quantity combination and dissociation in giraffes
Source: Sci Rep. 2026 Jun 26;16:19615. doi: 10.1038/s41598-026-54126-7 (PMC13309573; doi:10.1038/s41598-026-54126-7)
Supplement: Supplementary file 1 — Supplementary Material 1 [file 41598_2026_54126_MOESM1_ESM.txt]

library(readxl)
library(glmmTMB) 
library(DHARMa) 
library(performance) 
library(emmeans) 


############ MODEL 1 (all conditions) 

setwd("C:/...")
xdata=read.table(file="data.txt", header=T, sep="\t")
str(xdata)
hist(xdata$correct) 

# FULL
full=glmmTMB(correct ~ cond + 
    ratio.ini + session + position.larger + (1|subject), family="binomial", data=xdata)

# CHECKS 
check_collinearity(full) 
testDispersion(full)  
simulateResiduals(fittedModel = full, plot = T)  

# FULL-NULL COMPARISON
null=glmmTMB(correct ~ 
    ratio.ini + session + position.larger + (1|subject), family="binomial", data=xdata)
anova(full, null, test="Chisq") 

drop1(full, test="Chisq") 
summary(full) 
round(confint(full),digits=2)

# POST-HOCS
emmeans (full, pairwise ~ cond, type="response", adjust="none")


############ MODEL 2 (only experimental conditions) 

setwd("C:/...")
xdata=read.table(file="data2.txt", header=T, sep="\t")
str(xdata2)
hist(xdata2$correct) 

# FULL
full2=glmmTMB(correct ~ cond + nr.pieces.moved + SLQ + DTO + ILQ +	
    ratio.ini + ratio.fin + session + position.larger + (1|subject), family="binomial", data=xdata2)
check_collinearity(full2) # high VIFs --> ILQ is removed
full2=glmmTMB(correct ~ cond + nr.pieces.moved + SLQ + DTO + 	
    ratio.ini + ratio.fin + session + position.larger + (1|subject), family="binomial", data=xdata2)

# CHECKS 
check_collinearity(full2) 
testDispersion(full2) 
simulateResiduals(fittedModel = full2, plot = T)  

# FULL-NULL COMPARISON
null2=glmmTMB(correct ~ 
    ratio.ini + ratio.fin + session + position.larger + (1|subject), family="binomial", data=xdata2)
anova(full2, null2, test="Chisq") # the last 3 values are the ones to report

drop1(full2, test="Chisq") 
summary(full2) 
round(confint(full2),digits=2)

# POST-HOCS
emmeans (full2, pairwise ~ cond, type="response", adjust="none")
