# Supplementary material for: Assessing quantity combination and dissociation in giraffes
Source: Sci Rep. 2026 Jun 26;16:19615. doi: 10.1038/s41598-026-54126-7 (PMC13309573; doi:10.1038/s41598-026-54126-7)
Supplement: Supplementary file 4 — Supplementary Material 4 [file 41598_2026_54126_MOESM4_ESM.txt]

subject	correct	cond	ratio.ini	session	position.larger
Nakuru	1	ADD	0	1	L
Nakuru	1	ADD	0	2	R
Nakuru	1	ADD	0	3	L
Nakuru	1	ADD	0	4	R
Njano	1	ADD	0	1	L
Njano	1	ADD	0	2	R
Njano	1	ADD	0	3	L
Njano	1	ADD	0	4	R
Nuru	1	ADD	0	1	L
Nuru	1	ADD	0	2	R
Nuru	1	ADD	0	3	L
Nuru	1	ADD	0	4	R
Yalinga	0	ADD	0	1	L
Yalinga	1	ADD	0	2	R
Yalinga	0	ADD	0	3	L
Yalinga	1	ADD	0	4	R
Nakuru	0	ADD	0	1	L
Nakuru	1	ADD	0	2	R
Nakuru	1	ADD	0	3	L
Nakuru	1	ADD	0	4	R
Njano	0	ADD	0	1	L
Njano	1	ADD	0	2	R
Njano	1	ADD	0	3	L
Njano	0	ADD	0	4	R
Nuru	1	ADD	0	1	L
Nuru	1	ADD	0	2	R
Nuru	1	ADD	0	3	L
Nuru	1	ADD	0	4	R
Yalinga	1	ADD	0	1	L
Yalinga	1	ADD	0	2	R
Yalinga	0	ADD	0	3	L
Yalinga	1	ADD	0	4	R
Nakuru	0	ADD	0	1	R
Nakuru	1	ADD	0	2	L
Nakuru	1	ADD	0	3	R
Nakuru	1	ADD	0	4	L
Njano	1	ADD	0	1	R
Njano	0	ADD	0	2	L
Njano	0	ADD	0	3	R
Njano	1	ADD	0	4	L
Nuru	1	ADD	0	1	R
Nuru	1	ADD	0	2	L
Nuru	1	ADD	0	3	R
Nuru	0	ADD	0	4	L
Yalinga	1	ADD	0	1	R
Yalinga	1	ADD	0	2	L
Yalinga	1	ADD	0	3	R
Yalinga	0	ADD	0	4	L
Nakuru	1	ADD	0	1	L
Nakuru	1	ADD	0	2	R
Nakuru	1	ADD	0	3	L
Nakuru	0	ADD	0	4	R
Njano	1	ADD	0	1	L
Njano	1	ADD	0	2	R
Njano	1	ADD	0	3	L
Njano	0	ADD	0	4	R
Nuru	0	ADD	0	1	L
Nuru	0	ADD	0	2	R
Nuru	1	ADD	0	3	L
Nuru	1	ADD	0	4	R
Yalinga	0	ADD	0	1	L
Yalinga	1	ADD	0	2	R
Yalinga	0	ADD	0	3	L
Yalinga	0	ADD	0	4	R
Nakuru	1	ADD	0.5	1	L
Nakuru	0	ADD	0.5	2	R
Nakuru	0	ADD	0.5	3	L
Nakuru	0	ADD	0.5	4	R
Njano	1	ADD	0.5	1	L
Njano	1	ADD	0.5	2	R
Njano	0	ADD	0.5	3	L
Njano	1	ADD	0.5	4	R
Nuru	1	ADD	0.5	1	L
Nuru	1	ADD	0.5	2	R
Nuru	0	ADD	0.5	3	L
Nuru	0	ADD	0.5	4	R
Yalinga	0	ADD	0.5	1	L
Yalinga	1	ADD	0.5	2	R
Yalinga	1	ADD	0.5	3	L
Yalinga	0	ADD	0.5	4	R
Nakuru	1	ADD	0.33	1	R
Nakuru	1	ADD	0.33	2	L
Nakuru	0	ADD	0.33	3	R
Nakuru	1	ADD	0.33	4	L
Njano	1	ADD	0.33	1	R
Njano	1	ADD	0.33	2	L
Njano	1	ADD	0.33	3	R
Njano	1	ADD	0.33	4	L
Nuru	0	ADD	0.33	1	R
Nuru	0	ADD	0.33	2	L
Nuru	1	ADD	0.33	3	R
Nuru	1	ADD	0.33	4	L
Yalinga	1	ADD	0.33	1	R
Yalinga	0	ADD	0.33	2	L
Yalinga	1	ADD	0.33	3	R
Yalinga	1	ADD	0.33	4	L
Nakuru	1	ADD	0.33	1	R
Nakuru	0	ADD	0.33	2	L
Nakuru	1	ADD	0.33	3	R
Nakuru	1	ADD	0.33	4	L
Njano	0	ADD	0.33	1	R
Njano	0	ADD	0.33	2	L
Njano	1	ADD	0.33	3	R
Njano	1	ADD	0.33	4	L
Nuru	1	ADD	0.33	1	R
Nuru	1	ADD	0.33	2	L
Nuru	0	ADD	0.33	3	R
Nuru	1	ADD	0.33	4	L
Yalinga	1	ADD	0.33	1	R
Yalinga	1	ADD	0.33	2	L
Yalinga	1	ADD	0.33	3	R
Yalinga	1	ADD	0.33	4	L
Nakuru	1	ADD	0.25	1	R
Nakuru	0	ADD	0.25	2	L
Nakuru	0	ADD	0.25	3	R
Nakuru	1	ADD	0.25	4	L
Njano	1	ADD	0.25	1	R
Njano	0	ADD	0.25	2	L
Njano	1	ADD	0.25	3	R
Njano	0	ADD	0.25	4	L
Nuru	1	ADD	0.25	1	R
Nuru	0	ADD	0.25	2	L
Nuru	1	ADD	0.25	3	R
Nuru	1	ADD	0.25	4	L
Yalinga	1	ADD	0.25	1	R
Yalinga	0	ADD	0.25	2	L
Yalinga	1	ADD	0.25	3	R
Yalinga	0	ADD	0.25	4	L
Nakuru	0	ADD	0.2	1	L
Nakuru	1	ADD	0.2	2	R
Nakuru	0	ADD	0.2	3	L
Nakuru	0	ADD	0.2	4	R
Njano	0	ADD	0.2	1	L
Njano	1	ADD	0.2	2	R
Njano	1	ADD	0.2	3	L
Njano	1	ADD	0.2	4	R
Nuru	0	ADD	0.2	1	L
Nuru	1	ADD	0.2	2	R
Nuru	0	ADD	0.2	3	L
Nuru	1	ADD	0.2	4	R
Yalinga	0	ADD	0.2	1	L
Yalinga	1	ADD	0.2	2	R
Yalinga	1	ADD	0.2	3	L
Yalinga	1	ADD	0.2	4	R
Nakuru	1	ADD	0.67	1	R
Nakuru	1	ADD	0.67	2	L
Nakuru	1	ADD	0.67	3	R
Nakuru	1	ADD	0.67	4	L
Njano	1	ADD	0.67	1	R
Njano	1	ADD	0.67	2	L
Njano	1	ADD	0.67	3	R
Njano	1	ADD	0.67	4	L
Nuru	1	ADD	0.67	1	R
Nuru	1	ADD	0.67	2	L
Nuru	0	ADD	0.67	3	R
Nuru	1	ADD	0.67	4	L
Yalinga	1	ADD	0.67	1	R
Yalinga	0	ADD	0.67	2	L
Yalinga	1	ADD	0.67	3	R
Yalinga	1	ADD	0.67	4	L
Nakuru	1	ADD	0.67	1	R
Nakuru	1	ADD	0.67	2	L
Nakuru	1	ADD	0.67	3	R
Nakuru	1	ADD	0.67	4	L
Njano	1	ADD	0.67	1	R
Njano	1	ADD	0.67	2	L
Njano	1	ADD	0.67	3	R
Njano	0	ADD	0.67	4	L
Nuru	1	ADD	0.67	1	R
Nuru	1	ADD	0.67	2	L
Nuru	1	ADD	0.67	3	R
Nuru	1	ADD	0.67	4	L
Yalinga	1	ADD	0.67	1	R
Yalinga	1	ADD	0.67	2	L
Yalinga	1	ADD	0.67	3	R
Yalinga	1	ADD	0.67	4	L
Nakuru	1	ADD	0.67	1	L
Nakuru	1	ADD	0.67	2	R
Nakuru	1	ADD	0.67	3	L
Nakuru	0	ADD	0.67	4	R
Njano	1	ADD	0.67	1	L
Njano	0	ADD	0.67	2	R
Njano	1	ADD	0.67	3	L
Njano	1	ADD	0.67	4	R
Nuru	0	ADD	0.67	1	L
Nuru	1	ADD	0.67	2	R
Nuru	1	ADD	0.67	3	L
Nuru	1	ADD	0.67	4	R
Yalinga	0	ADD	0.67	1	L
Yalinga	1	ADD	0.67	2	R
Yalinga	1	ADD	0.67	3	L
Yalinga	1	ADD	0.67	4	R
Nakuru	1	ADD	0.5	1	L
Nakuru	0	ADD	0.5	2	R
Nakuru	1	ADD	0.5	3	L
Nakuru	1	ADD	0.5	4	R
Njano	1	ADD	0.5	1	L
Njano	0	ADD	0.5	2	R
Njano	1	ADD	0.5	3	L
Njano	1	ADD	0.5	4	R
Nuru	1	ADD	0.5	1	L
Nuru	1	ADD	0.5	2	R
Nuru	0	ADD	0.5	3	L
Nuru	1	ADD	0.5	4	R
Yalinga	1	ADD	0.5	1	L
Yalinga	1	ADD	0.5	2	R
Yalinga	0	ADD	0.5	3	L
Yalinga	1	ADD	0.5	4	R
Nakuru	0	ADD	0.5	1	R
Nakuru	1	ADD	0.5	2	L
Nakuru	0	ADD	0.5	3	R
Nakuru	1	ADD	0.5	4	L
Njano	1	ADD	0.5	1	R
Njano	1	ADD	0.5	2	L
Njano	0	ADD	0.5	3	R
Njano	0	ADD	0.5	4	L
Nuru	1	ADD	0.5	1	R
Nuru	1	ADD	0.5	2	L
Nuru	1	ADD	0.5	3	R
Nuru	1	ADD	0.5	4	L
Yalinga	1	ADD	0.5	1	R
Yalinga	0	ADD	0.5	2	L
Yalinga	0	ADD	0.5	3	R
Yalinga	1	ADD	0.5	4	L
Nakuru	1	ADD	0.5	1	R
Nakuru	1	ADD	0.5	2	L
Nakuru	0	ADD	0.5	3	R
Nakuru	1	ADD	0.5	4	L
Njano	0	ADD	0.5	1	R
Njano	1	ADD	0.5	2	L
Njano	1	ADD	0.5	3	R
Njano	0	ADD	0.5	4	L
Nuru	0	ADD	0.5	1	R
Nuru	0	ADD	0.5	2	L
Nuru	1	ADD	0.5	3	R
Nuru	1	ADD	0.5	4	L
Yalinga	1	ADD	0.5	1	R
Yalinga	1	ADD	0.5	2	L
Yalinga	1	ADD	0.5	3	R
Yalinga	0	ADD	0.5	4	L
Nakuru	1	ADD	0.4	1	R
Nakuru	1	ADD	0.4	2	L
Nakuru	0	ADD	0.4	3	R
Nakuru	0	ADD	0.4	4	L
Njano	1	ADD	0.4	1	R
Njano	1	ADD	0.4	2	L
Njano	0	ADD	0.4	3	R
Njano	0	ADD	0.4	4	L
Nuru	1	ADD	0.4	1	R
Nuru	0	ADD	0.4	2	L
Nuru	0	ADD	0.4	3	R
Nuru	1	ADD	0.4	4	L
Yalinga	0	ADD	0.4	1	R
Yalinga	0	ADD	0.4	2	L
Yalinga	1	ADD	0.4	3	R
Yalinga	1	ADD	0.4	4	L
Nakuru	1	ADD	0.75	2	R
Nakuru	1	ADD	0.75	1	L
Nakuru	1	ADD	0.75	3	L
Nakuru	1	ADD	0.75	4	R
Njano	0	ADD	0.75	1	L
Njano	1	ADD	0.75	2	R
Njano	0	ADD	0.75	3	L
Njano	1	ADD	0.75	4	R
Nuru	1	ADD	0.75	1	L
Nuru	1	ADD	0.75	2	R
Nuru	1	ADD	0.75	3	L
Nuru	1	ADD	0.75	4	R
Yalinga	1	ADD	0.75	1	L
Yalinga	1	ADD	0.75	2	R
Yalinga	0	ADD	0.75	3	L
Yalinga	1	ADD	0.75	4	R
Nakuru	0	ADD	0.6	1	L
Nakuru	0	ADD	0.6	2	R
Nakuru	1	ADD	0.6	3	L
Nakuru	0	ADD	0.6	4	R
Njano	0	ADD	0.6	1	L
Njano	0	ADD	0.6	2	R
Njano	1	ADD	0.6	3	L
Njano	1	ADD	0.6	4	R
Nuru	1	ADD	0.6	1	L
Nuru	1	ADD	0.6	2	R
Nuru	1	ADD	0.6	3	L
Nuru	0	ADD	0.6	4	R
Yalinga	0	ADD	0.6	1	L
Yalinga	1	ADD	0.6	2	R
Yalinga	1	ADD	0.6	3	L
Yalinga	0	ADD	0.6	4	R
Nakuru	0	SUBE	0	1	R
Nakuru	1	SUBE	0	2	L
Nakuru	1	SUBE	0	3	R
Nakuru	1	SUBE	0	4	L
Njano	1	SUBE	0	1	R
Njano	1	SUBE	0	2	L
Njano	1	SUBE	0	3	R
Njano	1	SUBE	0	4	L
Nuru	1	SUBE	0	1	R
Nuru	1	SUBE	0	2	R
Nuru	1	SUBE	0	3	R
Nuru	1	SUBE	0	4	L
Yalinga	1	SUBE	0	1	R
Yalinga	1	SUBE	0	2	L
Yalinga	0	SUBE	0	3	R
Yalinga	0	SUBE	0	4	L
Nakuru	1	SUBE	0	1	R
Nakuru	0	SUBE	0	2	L
Nakuru	1	SUBE	0	3	R
Nakuru	1	SUBE	0	4	L
Njano	1	SUBE	0	1	R
Njano	1	SUBE	0	2	L
Njano	0	SUBE	0	3	R
Njano	1	SUBE	0	4	L
Nuru	1	SUBE	0	1	R
Nuru	1	SUBE	0	2	R
Nuru	1	SUBE	0	3	R
Nuru	1	SUBE	0	4	L
Yalinga	1	SUBE	0	1	R
Yalinga	0	SUBE	0	2	L
Yalinga	0	SUBE	0	3	R
Yalinga	1	SUBE	0	4	L
Nakuru	0	SUBE	0.25	1	L
Nakuru	1	SUBE	0.25	2	L
Nakuru	1	SUBE	0.25	3	R
Nakuru	1	SUBE	0.25	4	L
Njano	0	SUBE	0.25	1	R
Njano	1	SUBE	0.25	2	L
Njano	0	SUBE	0.25	3	R
Njano	1	SUBE	0.25	4	L
Nuru	1	SUBE	0.25	1	R
Nuru	1	SUBE	0.25	2	R
Nuru	1	SUBE	0.25	3	R
Nuru	0	SUBE	0.25	4	L
Yalinga	1	SUBE	0.25	1	R
Yalinga	1	SUBE	0.25	2	L
Yalinga	1	SUBE	0.25	3	R
Yalinga	1	SUBE	0.25	4	L
Nakuru	1	SUBE	0.25	1	L
Nakuru	0	SUBE	0.25	2	R
Nakuru	1	SUBE	0.25	3	L
Nakuru	0	SUBE	0.25	4	R
Njano	0	SUBE	0.25	1	L
Njano	1	SUBE	0.25	2	R
Njano	1	SUBE	0.25	3	L
Njano	0	SUBE	0.25	4	R
Nuru	0	SUBE	0.25	1	L
Nuru	0	SUBE	0.25	2	L
Nuru	0	SUBE	0.25	3	L
Nuru	1	SUBE	0.25	4	R
Yalinga	0	SUBE	0.25	1	L
Yalinga	0	SUBE	0.25	2	R
Yalinga	1	SUBE	0.25	3	L
Yalinga	1	SUBE	0.25	4	R
Nakuru	1	SUBE	0.25	1	R
Nakuru	1	SUBE	0.25	2	R
Nakuru	1	SUBE	0.25	3	L
Nakuru	0	SUBE	0.25	4	R
Njano	1	SUBE	0.25	1	L
Njano	1	SUBE	0.25	2	R
Njano	0	SUBE	0.25	3	L
Njano	0	SUBE	0.25	4	R
Nuru	1	SUBE	0.25	1	L
Nuru	1	SUBE	0.25	2	L
Nuru	1	SUBE	0.25	3	L
Nuru	1	SUBE	0.25	4	R
Yalinga	0	SUBE	0.25	1	L
Yalinga	1	SUBE	0.25	2	R
Yalinga	1	SUBE	0.25	3	L
Yalinga	0	SUBE	0.25	4	R
Nakuru	1	SUBE	0.67	1	L
Nakuru	1	SUBE	0.67	2	R
Nakuru	1	SUBE	0.67	3	L
Nakuru	0	SUBE	0.67	4	R
Njano	1	SUBE	0.67	1	L
Njano	1	SUBE	0.67	2	R
Njano	1	SUBE	0.67	3	L
Njano	0	SUBE	0.67	4	R
Nuru	0	SUBE	0.67	1	L
Nuru	0	SUBE	0.67	2	L
Nuru	0	SUBE	0.67	3	L
Nuru	0	SUBE	0.67	4	R
Yalinga	0	SUBE	0.67	1	L
Yalinga	1	SUBE	0.67	2	R
Yalinga	0	SUBE	0.67	3	L
Yalinga	1	SUBE	0.67	4	R
Nakuru	1	SUB	0.5	1	R
Nakuru	1	SUB	0.5	2	L
Nakuru	0	SUB	0.5	3	R
Nakuru	0	SUB	0.5	4	L
Njano	0	SUB	0.5	1	R
Njano	0	SUB	0.5	2	L
Njano	0	SUB	0.5	3	R
Njano	1	SUB	0.5	4	L
Nuru	1	SUB	0.5	1	R
Nuru	1	SUB	0.5	2	L
Nuru	0	SUB	0.5	3	R
Nuru	1	SUB	0.5	4	L
Yalinga	1	SUB	0.5	1	R
Yalinga	0	SUB	0.5	2	L
Yalinga	0	SUB	0.5	3	R
Yalinga	1	SUB	0.5	4	L
Nakuru	0	SUB	0.5	1	R
Nakuru	0	SUB	0.5	2	L
Nakuru	0	SUB	0.5	3	R
Nakuru	0	SUB	0.5	4	L
Njano	0	SUB	0.5	1	R
Njano	1	SUB	0.5	2	L
Njano	0	SUB	0.5	3	R
Njano	1	SUB	0.5	4	L
Nuru	1	SUB	0.5	1	R
Nuru	1	SUB	0.5	2	L
Nuru	0	SUB	0.5	3	R
Nuru	0	SUB	0.5	4	L
Yalinga	1	SUB	0.5	1	R
Yalinga	1	SUB	0.5	2	L
Yalinga	0	SUB	0.5	3	R
Yalinga	0	SUB	0.5	4	L
Nakuru	0	SUB	0.67	1	L
Nakuru	1	SUB	0.67	3	L
Nakuru	0	SUB	0.67	4	R
Njano	1	SUB	0.67	1	L
Njano	0	SUB	0.67	2	R
Njano	1	SUB	0.67	3	L
Njano	0	SUB	0.67	4	R
Nuru	0	SUB	0.67	1	L
Nuru	1	SUB	0.67	2	R
Nuru	0	SUB	0.67	3	L
Nuru	0	SUB	0.67	4	R
Yalinga	0	SUB	0.67	1	L
Yalinga	0	SUB	0.67	2	R
Yalinga	1	SUB	0.67	3	L
Yalinga	1	SUB	0.67	4	R
Nakuru	1	SUB	0.67	2	R
Nakuru	0	SUB	0.67	1	R
Nakuru	0	SUB	0.67	2	L
Nakuru	0	SUB	0.67	3	R
Nakuru	1	SUB	0.67	4	L
Njano	0	SUB	0.67	1	R
Njano	1	SUB	0.67	2	L
Njano	1	SUB	0.67	3	R
Njano	0	SUB	0.67	4	L
Nuru	1	SUB	0.67	1	R
Nuru	1	SUB	0.67	2	L
Nuru	1	SUB	0.67	3	R
Nuru	0	SUB	0.67	4	L
Yalinga	1	SUB	0.67	1	R
Yalinga	0	SUB	0.67	2	L
Yalinga	0	SUB	0.67	3	R
Yalinga	1	SUB	0.67	4	L
Nakuru	1	SUB	0.67	1	R
Nakuru	1	SUB	0.67	2	L
Nakuru	0	SUB	0.67	3	R
Nakuru	1	SUB	0.67	4	L
Njano	0	SUB	0.67	1	R
Njano	0	SUB	0.67	2	L
Njano	1	SUB	0.67	3	R
Njano	0	SUB	0.67	4	L
Nuru	1	SUB	0.67	1	R
Nuru	0	SUB	0.67	2	L
Nuru	0	SUB	0.67	3	R
Nuru	1	SUB	0.67	4	L
Yalinga	1	SUB	0.67	1	R
Yalinga	0	SUB	0.67	2	L
Yalinga	1	SUB	0.67	4	L
Yalinga	0	SUB	0.67	3	R
Nakuru	1	SUB	0.5	1	L
Nakuru	1	SUB	0.5	2	R
Nakuru	1	SUB	0.5	3	L
Nakuru	0	SUB	0.5	4	R
Njano	1	SUB	0.5	1	L
Njano	1	SUB	0.5	2	R
Njano	1	SUB	0.5	3	L
Njano	1	SUB	0.5	4	R
Nuru	1	SUB	0.5	1	L
Nuru	0	SUB	0.5	2	L
Nuru	1	SUB	0.5	3	L
Nuru	1	SUB	0.5	4	R
Yalinga	1	SUB	0.5	1	L
Yalinga	1	SUB	0.5	2	R
Yalinga	1	SUB	0.5	3	L
Yalinga	1	SUB	0.5	4	R
Nakuru	1	SUB	0.4	1	L
Nakuru	0	SUB	0.4	2	R
Nakuru	1	SUB	0.4	3	L
Nakuru	0	SUB	0.4	4	R
Njano	1	SUB	0.4	1	L
Njano	1	SUB	0.4	2	R
Njano	1	SUB	0.4	3	L
Njano	0	SUB	0.4	4	R
Nuru	0	SUB	0.4	1	L
Nuru	0	SUB	0.4	2	L
Nuru	1	SUB	0.4	3	L
Nuru	0	SUB	0.4	4	R
Yalinga	0	SUB	0.4	1	L
Yalinga	1	SUB	0.4	2	R
Yalinga	1	SUB	0.4	3	L
Yalinga	0	SUB	0.4	4	R
Nakuru	1	SUB	0.4	1	L
Nakuru	0	SUB	0.4	2	R
Nakuru	1	SUB	0.4	3	L
Nakuru	0	SUB	0.4	4	R
Njano	0	SUB	0.4	1	L
Njano	0	SUB	0.4	2	R
Njano	1	SUB	0.4	3	L
Njano	1	SUB	0.4	4	R
Nuru	1	SUB	0.4	1	L
Nuru	0	SUB	0.4	2	L
Nuru	1	SUB	0.4	3	L
Nuru	1	SUB	0.4	4	R
Yalinga	0	SUB	0.4	1	L
Yalinga	0	SUB	0.4	2	R
Yalinga	1	SUB	0.4	3	L
Yalinga	0	SUB	0.4	4	R
Nakuru	0	SUB	0.75	1	L
Nakuru	1	SUB	0.75	2	R
Nakuru	1	SUB	0.75	3	L
Nakuru	0	SUB	0.75	4	R
Njano	1	SUB	0.75	1	L
Njano	1	SUB	0.75	2	R
Njano	0	SUB	0.75	3	L
Njano	1	SUB	0.75	4	R
Nuru	0	SUB	0.75	1	L
Nuru	1	SUB	0.75	2	L
Nuru	1	SUB	0.75	3	L
Nuru	1	SUB	0.75	4	R
Yalinga	1	SUB	0.75	1	L
Yalinga	1	SUB	0.75	2	R
Yalinga	1	SUB	0.75	3	L
Yalinga	1	SUB	0.75	4	R
Nakuru	0	SUB	0.75	1	L
Nakuru	0	SUB	0.75	2	R
Nakuru	1	SUB	0.75	3	L
Nakuru	1	SUB	0.75	4	R
Njano	1	SUB	0.75	1	L
Njano	0	SUB	0.75	2	R
Njano	1	SUB	0.75	3	L
Njano	0	SUB	0.75	4	R
Nuru	0	SUB	0.75	1	L
Nuru	1	SUB	0.75	2	R
Nuru	1	SUB	0.75	3	L
Nuru	0	SUB	0.75	4	R
Yalinga	1	SUB	0.75	1	L
Yalinga	0	SUB	0.75	2	R
Yalinga	1	SUB	0.75	3	L
Yalinga	1	SUB	0.75	4	R
Nakuru	1	SUB	0.75	1	R
Nakuru	0	SUB	0.75	2	L
Nakuru	1	SUB	0.75	3	R
Nakuru	1	SUB	0.75	4	L
Njano	0	SUB	0.75	1	R
Njano	1	SUB	0.75	2	L
Njano	1	SUB	0.75	3	R
Njano	1	SUB	0.75	4	L
Nuru	1	SUB	0.75	1	R
Nuru	0	SUB	0.75	2	R
Nuru	0	SUB	0.75	3	R
Nuru	1	SUB	0.75	4	L
Yalinga	1	SUB	0.75	1	R
Yalinga	1	SUB	0.75	2	L
Yalinga	0	SUB	0.75	3	R
Yalinga	0	SUB	0.75	4	L
Nakuru	0	SUB	0.75	1	R
Nakuru	1	SUB	0.75	2	L
Nakuru	1	SUB	0.75	3	R
Nakuru	1	SUB	0.75	4	L
Njano	1	SUB	0.75	1	R
Njano	0	SUB	0.75	2	L
Njano	0	SUB	0.75	3	R
Njano	1	SUB	0.75	4	L
Nuru	1	SUB	0.75	1	R
Nuru	0	SUB	0.75	2	R
Nuru	1	SUB	0.75	3	R
Nuru	1	SUB	0.75	4	L
Yalinga	1	SUB	0.75	1	R
Yalinga	0	SUB	0.75	2	L
Yalinga	0	SUB	0.75	3	R
Yalinga	1	SUB	0.75	4	L
Nakuru	1	SUB	0.75	1	R
Nakuru	0	SUB	0.75	2	L
Nakuru	1	SUB	0.75	3	R
Nakuru	1	SUB	0.75	4	L
Njano	0	SUB	0.75	1	R
Njano	1	SUB	0.75	2	L
Njano	1	SUB	0.75	3	R
Njano	1	SUB	0.75	4	L
Nuru	1	SUB	0.75	1	R
Nuru	0	SUB	0.75	2	R
Nuru	1	SUB	0.75	3	R
Nuru	1	SUB	0.75	4	L
Yalinga	0	SUB	0.75	1	R
Yalinga	0	SUB	0.75	2	L
Yalinga	0	SUB	0.75	3	R
Yalinga	1	SUB	0.75	4	L
Nakuru	1	SUB	0.8	1	L
Nakuru	1	SUB	0.8	2	R
Nakuru	1	SUB	0.8	3	L
Nakuru	0	SUB	0.8	4	R
Njano	0	SUB	0.8	1	L
Njano	0	SUB	0.8	2	R
Njano	1	SUB	0.8	3	L
Njano	1	SUB	0.8	4	R
Nuru	0	SUB	0.8	1	L
Nuru	0	SUB	0.8	2	R
Nuru	1	SUB	0.8	3	L
Nuru	0	SUB	0.8	4	R
Yalinga	1	SUB	0.8	1	L
Yalinga	1	SUB	0.8	2	R
Yalinga	0	SUB	0.8	3	L
Yalinga	1	SUB	0.8	4	R
Nakuru	0	SUB	0.8	1	L
Nakuru	0	SUB	0.8	2	R
Nakuru	0	SUB	0.8	3	L
Nakuru	0	SUB	0.8	4	R
Njano	0	SUB	0.8	1	L
Njano	1	SUB	0.8	2	R
Njano	1	SUB	0.8	3	L
Njano	1	SUB	0.8	4	R
Nuru	0	SUB	0.8	1	L
Nuru	1	SUB	0.8	2	L
Nuru	1	SUB	0.8	3	L
Nuru	1	SUB	0.8	4	R
Yalinga	0	SUB	0.8	1	L
Yalinga	1	SUB	0.8	2	R
Yalinga	1	SUB	0.8	3	L
Yalinga	0	SUB	0.8	4	R
Nakuru	1	SUB	0.8	1	R
Nakuru	1	SUB	0.8	2	L
Nakuru	0	SUB	0.8	3	R
Nakuru	1	SUB	0.8	4	L
Njano	1	SUB	0.8	1	R
Njano	0	SUB	0.8	2	L
Njano	0	SUB	0.8	3	R
Njano	0	SUB	0.8	4	L
Nuru	1	SUB	0.8	1	R
Nuru	0	SUB	0.8	2	R
Nuru	1	SUB	0.8	3	R
Nuru	0	SUB	0.8	4	L
Yalinga	0	SUB	0.8	1	R
Yalinga	0	SUB	0.8	2	L
Yalinga	1	SUB	0.8	3	R
Yalinga	0	SUB	0.8	4	L
Nakuru	0	SUB	0.8	1	R
Nakuru	1	SUB	0.8	2	L
Nakuru	0	SUB	0.8	3	R
Nakuru	1	SUB	0.8	4	L
Njano	1	SUB	0.8	1	R
Njano	1	SUB	0.8	2	L
Njano	1	SUB	0.8	3	R
Njano	1	SUB	0.8	4	L
Nuru	0	SUB	0.8	1	R
Nuru	0	SUB	0.8	2	R
Nuru	0	SUB	0.8	3	R
Nuru	0	SUB	0.8	4	L
Yalinga	1	SUB	0.8	1	R
Yalinga	0	SUB	0.8	2	L
Yalinga	1	SUB	0.8	3	R
Yalinga	0	SUB	0.8	4	L
Nakuru	0	SUB	0.8	1	L
Nakuru	1	SUB	0.8	2	R
Nakuru	1	SUB	0.8	3	L
Nakuru	0	SUB	0.8	4	R
Njano	1	SUB	0.8	1	L
Njano	0	SUB	0.8	2	R
Njano	1	SUB	0.8	3	L
Njano	0	SUB	0.8	4	R
Nuru	0	SUB	0.8	1	L
Nuru	0	SUB	0.8	2	R
Nuru	1	SUB	0.8	3	L
Nuru	1	SUB	0.8	4	R
Yalinga	0	SUB	0.8	1	L
Yalinga	1	SUB	0.8	2	R
Yalinga	0	SUB	0.8	3	L
Yalinga	1	SUB	0.8	4	R
Nakuru	1	VC	0	1	L
Nakuru	1	VC	0	2	R
Nakuru	1	VC	0	3	L
Nakuru	1	VC	0	4	R
Njano	1	VC	0	1	L
Njano	1	VC	0	2	R
Njano	0	VC	0	3	L
Njano	1	VC	0	4	R
Nuru	1	VC	0	1	L
Nuru	1	VC	0	2	R
Nuru	1	VC	0	3	L
Nuru	1	VC	0	4	R
Yalinga	0	VC	0	1	L
Yalinga	1	VC	0	2	R
Yalinga	1	VC	0	3	L
Yalinga	1	VC	0	4	R
Nakuru	0	VC	0	1	R
Nakuru	1	VC	0	2	L
Nakuru	0	VC	0	3	R
Nakuru	1	VC	0	4	L
Njano	1	VC	0	1	R
Njano	1	VC	0	2	L
Njano	0	VC	0	3	R
Njano	1	VC	0	4	L
Nuru	1	VC	0	1	R
Nuru	0	VC	0	2	L
Nuru	0	VC	0	3	R
Nuru	1	VC	0	4	L
Yalinga	1	VC	0	1	R
Yalinga	1	VC	0	2	L
Yalinga	1	VC	0	3	R
Yalinga	1	VC	0	4	L
Nakuru	1	VC	0	1	R
Nakuru	1	VC	0	2	L
Nakuru	1	VC	0	3	R
Nakuru	1	VC	0	4	L
Njano	0	VC	0	1	R
Njano	1	VC	0	2	L
Njano	1	VC	0	3	R
Njano	1	VC	0	4	L
Nuru	1	VC	0	1	R
Nuru	0	VC	0	2	L
Nuru	1	VC	0	3	R
Nuru	1	VC	0	4	L
Yalinga	1	VC	0	1	R
Yalinga	1	VC	0	2	L
Yalinga	0	VC	0	3	R
Yalinga	1	VC	0	4	L
Nakuru	1	VC	0.5	1	L
Nakuru	0	VC	0.5	2	R
Nakuru	1	VC	0.5	3	L
Nakuru	1	VC	0.5	4	R
Njano	1	VC	0.5	1	L
Njano	1	VC	0.5	2	R
Njano	1	VC	0.5	3	L
Njano	0	VC	0.5	4	R
Nuru	0	VC	0.5	1	L
Nuru	1	VC	0.5	2	R
Nuru	1	VC	0.5	3	L
Nuru	1	VC	0.5	4	R
Yalinga	0	VC	0.5	1	L
Yalinga	0	VC	0.5	2	R
Yalinga	1	VC	0.5	3	L
Yalinga	1	VC	0.5	4	R
Nakuru	1	VC	0.33	1	R
Nakuru	1	VC	0.33	2	L
Nakuru	1	VC	0.33	3	R
Nakuru	1	VC	0.33	4	L
Njano	1	VC	0.33	1	R
Njano	1	VC	0.33	2	L
Njano	1	VC	0.33	3	R
Njano	1	VC	0.33	4	L
Nuru	0	VC	0.33	1	R
Nuru	1	VC	0.33	2	L
Nuru	1	VC	0.33	3	R
Nuru	1	VC	0.33	4	L
Yalinga	1	VC	0.33	1	R
Yalinga	1	VC	0.33	2	L
Yalinga	1	VC	0.33	3	R
Yalinga	1	VC	0.33	4	L
Nakuru	1	VC	0.25	1	R
Nakuru	1	VC	0.25	2	L
Nakuru	0	VC	0.25	3	R
Nakuru	1	VC	0.25	4	L
Njano	0	VC	0.25	1	R
Njano	0	VC	0.25	2	L
Njano	1	VC	0.25	3	R
Njano	1	VC	0.25	4	L
Nuru	1	VC	0.25	1	R
Nuru	1	VC	0.25	2	L
Nuru	1	VC	0.25	3	R
Nuru	0	VC	0.25	4	L
Yalinga	1	VC	0.25	1	R
Yalinga	1	VC	0.25	2	L
Yalinga	0	VC	0.25	3	R
Yalinga	1	VC	0.25	4	L
Nakuru	1	VC	0.2	1	R
Nakuru	1	VC	0.2	2	L
Nakuru	0	VC	0.2	3	R
Nakuru	0	VC	0.2	4	L
Njano	0	VC	0.2	1	R
Njano	1	VC	0.2	2	L
Njano	1	VC	0.2	3	R
Njano	1	VC	0.2	4	L
Nuru	1	VC	0.2	1	R
Nuru	0	VC	0.2	2	L
Nuru	0	VC	0.2	3	R
Nuru	0	VC	0.2	4	L
Yalinga	1	VC	0.2	1	R
Yalinga	1	VC	0.2	2	L
Yalinga	1	VC	0.2	3	R
Yalinga	0	VC	0.2	4	L
Nakuru	0	VC	0.67	1	L
Nakuru	0	VC	0.67	2	R
Nakuru	1	VC	0.67	3	L
Nakuru	0	VC	0.67	4	R
Njano	1	VC	0.67	1	L
Njano	1	VC	0.67	2	R
Njano	1	VC	0.67	3	L
Njano	1	VC	0.67	4	R
Nuru	0	VC	0.67	1	L
Nuru	1	VC	0.67	2	R
Nuru	0	VC	0.67	3	L
Nuru	0	VC	0.67	4	R
Yalinga	1	VC	0.67	1	L
Yalinga	1	VC	0.67	2	R
Yalinga	1	VC	0.67	3	L
Yalinga	1	VC	0.67	4	R
Nakuru	0	VC	0.5	1	L
Nakuru	0	VC	0.5	2	R
Nakuru	1	VC	0.5	3	L
Nakuru	1	VC	0.5	4	R
Njano	0	VC	0.5	1	L
Njano	1	VC	0.5	2	R
Njano	0	VC	0.5	3	L
Njano	1	VC	0.5	4	R
Nuru	1	VC	0.5	1	L
Nuru	0	VC	0.5	2	R
Nuru	1	VC	0.5	3	L
Nuru	0	VC	0.5	4	R
Yalinga	1	VC	0.5	1	L
Yalinga	0	VC	0.5	2	R
Yalinga	1	VC	0.5	3	L
Yalinga	1	VC	0.5	4	R
Nakuru	0	VC	0.4	1	L
Nakuru	1	VC	0.4	2	R
Nakuru	1	VC	0.4	3	L
Nakuru	0	VC	0.4	4	R
Njano	1	VC	0.4	1	L
Njano	0	VC	0.4	2	R
Njano	1	VC	0.4	3	L
Njano	1	VC	0.4	4	R
Nuru	0	VC	0.4	1	L
Nuru	1	VC	0.4	2	R
Nuru	0	VC	0.4	3	L
Nuru	1	VC	0.4	4	R
Yalinga	0	VC	0.4	1	L
Yalinga	1	VC	0.4	2	R
Yalinga	1	VC	0.4	3	L
Yalinga	1	VC	0.4	4	R
Nakuru	1	VC	0.75	1	L
Nakuru	0	VC	0.75	2	R
Nakuru	0	VC	0.75	3	L
Nakuru	0	VC	0.75	4	R
Njano	0	VC	0.75	1	L
Njano	0	VC	0.75	2	R
Njano	0	VC	0.75	3	L
Njano	0	VC	0.75	4	R
Nuru	1	VC	0.75	1	L
Nuru	1	VC	0.75	2	R
Nuru	0	VC	0.75	3	L
Nuru	1	VC	0.75	4	R
Yalinga	1	VC	0.75	1	L
Yalinga	1	VC	0.75	2	R
Yalinga	1	VC	0.75	3	L
Yalinga	0	VC	0.75	4	R
Nakuru	1	VC	0.6	1	R
Nakuru	1	VC	0.6	2	L
Nakuru	0	VC	0.6	3	R
Nakuru	1	VC	0.6	4	L
Njano	0	VC	0.6	1	R
Njano	0	VC	0.6	2	L
Njano	1	VC	0.6	3	R
Njano	1	VC	0.6	4	L
Nuru	1	VC	0.6	1	R
Nuru	0	VC	0.6	2	L
Nuru	0	VC	0.6	3	R
Nuru	1	VC	0.6	4	L
Yalinga	1	VC	0.6	1	R
Yalinga	1	VC	0.6	2	L
Yalinga	1	VC	0.6	3	R
Yalinga	1	VC	0.6	4	L
Nakuru	0	VC	0.8	1	L
Nakuru	1	VC	0.8	2	R
Nakuru	1	VC	0.8	3	L
Nakuru	1	VC	0.8	4	R
Njano	1	VC	0.8	1	L
Njano	0	VC	0.8	2	R
Njano	1	VC	0.8	3	L
Njano	1	VC	0.8	4	R
Nuru	0	VC	0.8	1	L
Nuru	1	VC	0.8	2	R
Nuru	1	VC	0.8	3	L
Nuru	1	VC	0.8	4	R
Yalinga	0	VC	0.8	1	L
Yalinga	1	VC	0.8	2	R
Yalinga	1	VC	0.8	3	L
Yalinga	1	VC	0.8	4	R
Nakuru	1	VO	0	1	R
Nakuru	0	VO	0	2	L
Nakuru	1	VO	0	3	R
Nakuru	0	VO	0	4	L
Njano	1	VO	0	1	R
Njano	0	VO	0	2	L
Njano	0	VO	0	3	R
Njano	1	VO	0	4	L
Nuru	0	VO	0	1	R
Nuru	1	VO	0	2	L
Nuru	1	VO	0	3	R
Nuru	1	VO	0	4	L
Yalinga	0	VO	0	1	R
Yalinga	1	VO	0	2	L
Yalinga	1	VO	0	3	R
Yalinga	0	VO	0	4	L
Nakuru	1	VO	0	1	L
Nakuru	1	VO	0	2	R
Nakuru	1	VO	0	3	L
Nakuru	1	VO	0	4	R
Njano	0	VO	0	1	L
Njano	1	VO	0	2	R
Njano	1	VO	0	3	L
Njano	1	VO	0	4	R
Nuru	0	VO	0	1	L
Nuru	0	VO	0	2	R
Nuru	1	VO	0	3	L
Nuru	1	VO	0	4	R
Yalinga	1	VO	0	1	L
Yalinga	1	VO	0	2	R
Yalinga	1	VO	0	3	L
Yalinga	1	VO	0	4	R
Nakuru	1	VO	0	1	L
Nakuru	1	VO	0	2	R
Nakuru	1	VO	0	3	L
Nakuru	1	VO	0	4	R
Njano	1	VO	0	1	L
Njano	0	VO	0	2	R
Njano	1	VO	0	3	L
Njano	0	VO	0	4	R
Nuru	1	VO	0	1	L
Nuru	1	VO	0	2	R
Nuru	0	VO	0	3	L
Nuru	1	VO	0	4	R
Yalinga	0	VO	0	1	L
Yalinga	0	VO	0	2	R
Yalinga	1	VO	0	3	L
Yalinga	1	VO	0	4	R
Nakuru	1	VO	0.5	1	R
Nakuru	1	VO	0.5	2	L
Nakuru	1	VO	0.5	3	R
Nakuru	0	VO	0.5	4	L
Njano	1	VO	0.5	1	R
Njano	1	VO	0.5	2	L
Njano	0	VO	0.5	3	R
Njano	1	VO	0.5	4	L
Nuru	1	VO	0.5	1	R
Nuru	0	VO	0.5	2	L
Nuru	0	VO	0.5	3	R
Nuru	0	VO	0.5	4	L
Yalinga	1	VO	0.5	1	R
Yalinga	1	VO	0.5	2	L
Yalinga	1	VO	0.5	3	R
Yalinga	1	VO	0.5	4	L
Nakuru	1	VO	0.33	1	L
Nakuru	0	VO	0.33	2	R
Nakuru	1	VO	0.33	3	L
Nakuru	1	VO	0.33	4	R
Njano	0	VO	0.33	1	L
Njano	1	VO	0.33	2	R
Njano	1	VO	0.33	3	L
Njano	1	VO	0.33	4	R
Nuru	1	VO	0.33	1	L
Nuru	0	VO	0.33	2	R
Nuru	0	VO	0.33	3	L
Nuru	1	VO	0.33	4	R
Yalinga	1	VO	0.33	1	L
Yalinga	0	VO	0.33	2	R
Yalinga	1	VO	0.33	3	L
Yalinga	1	VO	0.33	4	R
Nakuru	0	VO	0.25	1	L
Nakuru	1	VO	0.25	2	R
Nakuru	0	VO	0.25	3	L
Nakuru	1	VO	0.25	4	R
Njano	1	VO	0.25	1	L
Njano	1	VO	0.25	2	R
Njano	1	VO	0.25	3	L
Njano	0	VO	0.25	4	R
Nuru	1	VO	0.25	1	L
Nuru	1	VO	0.25	2	R
Nuru	1	VO	0.25	3	L
Nuru	1	VO	0.25	4	R
Yalinga	1	VO	0.25	1	L
Yalinga	0	VO	0.25	2	R
Yalinga	1	VO	0.25	3	L
Yalinga	1	VO	0.25	4	R
Nakuru	1	VO	0.2	1	L
Nakuru	0	VO	0.2	2	R
Nakuru	0	VO	0.2	3	L
Nakuru	1	VO	0.2	4	R
Njano	1	VO	0.2	1	L
Njano	1	VO	0.2	2	R
Njano	1	VO	0.2	3	L
Njano	1	VO	0.2	4	R
Nuru	1	VO	0.2	1	L
Nuru	1	VO	0.2	2	R
Nuru	1	VO	0.2	3	L
Nuru	1	VO	0.2	4	R
Yalinga	1	VO	0.2	1	L
Yalinga	0	VO	0.2	2	R
Yalinga	1	VO	0.2	3	L
Yalinga	1	VO	0.2	4	R
Nakuru	1	VO	0.67	1	R
Nakuru	0	VO	0.67	2	L
Nakuru	1	VO	0.67	3	R
Nakuru	0	VO	0.67	4	L
Njano	1	VO	0.67	1	R
Njano	1	VO	0.67	2	L
Njano	0	VO	0.67	3	R
Njano	1	VO	0.67	4	L
Nuru	0	VO	0.67	1	R
Nuru	1	VO	0.67	2	L
Nuru	1	VO	0.67	3	R
Nuru	0	VO	0.67	4	L
Yalinga	1	VO	0.67	1	R
Yalinga	1	VO	0.67	2	L
Yalinga	0	VO	0.67	3	R
Yalinga	1	VO	0.67	4	L
Nakuru	1	VO	0.5	1	R
Nakuru	1	VO	0.5	2	L
Nakuru	1	VO	0.5	3	R
Nakuru	1	VO	0.5	4	L
Njano	1	VO	0.5	1	R
Njano	0	VO	0.5	2	L
Njano	1	VO	0.5	3	R
Njano	1	VO	0.5	4	L
Nuru	1	VO	0.5	1	R
Nuru	1	VO	0.5	2	L
Nuru	1	VO	0.5	3	R
Nuru	1	VO	0.5	4	L
Yalinga	1	VO	0.5	1	R
Yalinga	1	VO	0.5	2	L
Yalinga	1	VO	0.5	3	R
Yalinga	1	VO	0.5	4	L
Nakuru	1	VO	0.4	1	R
Nakuru	1	VO	0.4	2	L
Nakuru	1	VO	0.4	3	R
Nakuru	1	VO	0.4	4	L
Njano	0	VO	0.4	1	R
Njano	1	VO	0.4	2	L
Njano	0	VO	0.4	3	R
Njano	0	VO	0.4	4	R
Nuru	1	VO	0.4	1	R
Nuru	1	VO	0.4	2	L
Nuru	0	VO	0.4	3	R
Nuru	1	VO	0.4	4	L
Yalinga	1	VO	0.4	1	R
Yalinga	1	VO	0.4	2	L
Yalinga	0	VO	0.4	3	R
Yalinga	0	VO	0.4	4	L
Nakuru	0	VO	0.75	1	R
Nakuru	1	VO	0.75	2	L
Nakuru	0	VO	0.75	3	R
Nakuru	0	VO	0.75	4	L
Njano	1	VO	0.75	1	R
Njano	1	VO	0.75	2	L
Njano	1	VO	0.75	3	R
Njano	1	VO	0.75	4	L
Nuru	1	VO	0.75	1	R
Nuru	1	VO	0.75	2	L
Nuru	1	VO	0.75	3	R
Nuru	1	VO	0.75	4	L
Yalinga	0	VO	0.75	1	R
Yalinga	1	VO	0.75	2	L
Yalinga	0	VO	0.75	3	R
Yalinga	1	VO	0.75	4	L
Nakuru	1	VO	0.6	1	L
Nakuru	1	VO	0.6	2	R
Nakuru	1	VO	0.6	3	L
Nakuru	1	VO	0.6	4	R
Njano	0	VO	0.6	1	L
Njano	1	VO	0.6	2	R
Njano	1	VO	0.6	3	L
Njano	1	VO	0.6	4	R
Nuru	1	VO	0.6	1	L
Nuru	1	VO	0.6	2	R
Nuru	1	VO	0.6	3	L
Nuru	1	VO	0.6	4	R
Yalinga	1	VO	0.6	1	L
Yalinga	0	VO	0.6	2	R
Yalinga	1	VO	0.6	3	L
Yalinga	1	VO	0.6	4	R
Nakuru	0	VO	0.8	1	R
Nakuru	1	VO	0.8	2	L
Nakuru	0	VO	0.8	3	R
Nakuru	1	VO	0.8	4	L
Njano	1	VO	0.8	1	R
Njano	0	VO	0.8	2	L
Njano	0	VO	0.8	3	R
Njano	1	VO	0.8	4	L
Nuru	0	VO	0.8	1	R
Nuru	1	VO	0.8	2	L
Nuru	1	VO	0.8	3	R
Nuru	1	VO	0.8	4	L
Yalinga	0	VO	0.8	1	R
Yalinga	1	VO	0.8	2	L
Yalinga	1	VO	0.8	3	R
Yalinga	0	VO	0.8	4	L
