# Supplementary material for: Assessing quantity combination and dissociation in giraffes
Source: Sci Rep. 2026 Jun 26;16:19615. doi: 10.1038/s41598-026-54126-7 (PMC13309573; doi:10.1038/s41598-026-54126-7)
Supplement: Supplementary file 5 — Supplementary Material 5 [file 41598_2026_54126_MOESM5_ESM.txt]

subject	correct	cond	nr.pieces.moved	SLQ	DTO	ILQ	ratio.ini	ratio.fin	session	position.larger
Nakuru	1	ADD	2	1	1	0	0	0.5	1	L
Nakuru	1	ADD	2	1	1	0	0	0.5	2	R
Nakuru	1	ADD	2	1	1	0	0	0.5	3	L
Nakuru	1	ADD	2	1	1	0	0	0.5	4	R
Njano	1	ADD	2	1	1	0	0	0.5	1	L
Njano	1	ADD	2	1	1	0	0	0.5	2	R
Njano	1	ADD	2	1	1	0	0	0.5	3	L
Njano	1	ADD	2	1	1	0	0	0.5	4	R
Nuru	1	ADD	2	1	1	0	0	0.5	1	L
Nuru	1	ADD	2	1	1	0	0	0.5	2	R
Nuru	1	ADD	2	1	1	0	0	0.5	3	L
Nuru	1	ADD	2	1	1	0	0	0.5	4	R
Yalinga	0	ADD	2	1	1	0	0	0.5	1	L
Yalinga	1	ADD	2	1	1	0	0	0.5	2	R
Yalinga	0	ADD	2	1	1	0	0	0.5	3	L
Yalinga	1	ADD	2	1	1	0	0	0.5	4	R
Nakuru	0	ADD	1	1	0	1	0	0.5	1	L
Nakuru	1	ADD	1	1	0	1	0	0.5	2	R
Nakuru	1	ADD	1	1	0	1	0	0.5	3	L
Nakuru	1	ADD	1	1	0	1	0	0.5	4	R
Njano	0	ADD	1	1	0	1	0	0.5	1	L
Njano	1	ADD	1	1	0	1	0	0.5	2	R
Njano	1	ADD	1	1	0	1	0	0.5	3	L
Njano	0	ADD	1	1	0	1	0	0.5	4	R
Nuru	1	ADD	1	1	0	1	0	0.5	1	L
Nuru	1	ADD	1	1	0	1	0	0.5	2	R
Nuru	1	ADD	1	1	0	1	0	0.5	3	L
Nuru	1	ADD	1	1	0	1	0	0.5	4	R
Yalinga	1	ADD	1	1	0	1	0	0.5	1	L
Yalinga	1	ADD	1	1	0	1	0	0.5	2	R
Yalinga	0	ADD	1	1	0	1	0	0.5	3	L
Yalinga	1	ADD	1	1	0	1	0	0.5	4	R
Nakuru	0	ADD	3	1	1	0	0	0.67	1	R
Nakuru	1	ADD	3	1	1	0	0	0.67	2	L
Nakuru	1	ADD	3	1	1	0	0	0.67	3	R
Nakuru	1	ADD	3	1	1	0	0	0.67	4	L
Njano	1	ADD	3	1	1	0	0	0.67	1	R
Njano	0	ADD	3	1	1	0	0	0.67	2	L
Njano	0	ADD	3	1	1	0	0	0.67	3	R
Njano	1	ADD	3	1	1	0	0	0.67	4	L
Nuru	1	ADD	3	1	1	0	0	0.67	1	R
Nuru	1	ADD	3	1	1	0	0	0.67	2	L
Nuru	1	ADD	3	1	1	0	0	0.67	3	R
Nuru	0	ADD	3	1	1	0	0	0.67	4	L
Yalinga	1	ADD	3	1	1	0	0	0.67	1	R
Yalinga	1	ADD	3	1	1	0	0	0.67	2	L
Yalinga	1	ADD	3	1	1	0	0	0.67	3	R
Yalinga	0	ADD	3	1	1	0	0	0.67	4	L
Nakuru	1	ADD	3	1	0	1	0	0.75	1	L
Nakuru	1	ADD	3	1	0	1	0	0.75	2	R
Nakuru	1	ADD	3	1	0	1	0	0.75	3	L
Nakuru	0	ADD	3	1	0	1	0	0.75	4	R
Njano	1	ADD	3	1	0	1	0	0.75	1	L
Njano	1	ADD	3	1	0	1	0	0.75	2	R
Njano	1	ADD	3	1	0	1	0	0.75	3	L
Njano	0	ADD	3	1	0	1	0	0.75	4	R
Nuru	0	ADD	3	1	0	1	0	0.75	1	L
Nuru	0	ADD	3	1	0	1	0	0.75	2	R
Nuru	1	ADD	3	1	0	1	0	0.75	3	L
Nuru	1	ADD	3	1	0	1	0	0.75	4	R
Yalinga	0	ADD	3	1	0	1	0	0.75	1	L
Yalinga	1	ADD	3	1	0	1	0	0.75	2	R
Yalinga	0	ADD	3	1	0	1	0	0.75	3	L
Yalinga	0	ADD	3	1	0	1	0	0.75	4	R
Nakuru	1	ADD	2	0	1	0	0.5	0.67	1	L
Nakuru	0	ADD	2	0	1	0	0.5	0.67	2	R
Nakuru	0	ADD	2	0	1	0	0.5	0.67	3	L
Nakuru	0	ADD	2	0	1	0	0.5	0.67	4	R
Njano	1	ADD	2	0	1	0	0.5	0.67	1	L
Njano	1	ADD	2	0	1	0	0.5	0.67	2	R
Njano	0	ADD	2	0	1	0	0.5	0.67	3	L
Njano	1	ADD	2	0	1	0	0.5	0.67	4	R
Nuru	1	ADD	2	0	1	0	0.5	0.67	1	L
Nuru	1	ADD	2	0	1	0	0.5	0.67	2	R
Nuru	0	ADD	2	0	1	0	0.5	0.67	3	L
Nuru	0	ADD	2	0	1	0	0.5	0.67	4	R
Yalinga	0	ADD	2	0	1	0	0.5	0.67	1	L
Yalinga	1	ADD	2	0	1	0	0.5	0.67	2	R
Yalinga	1	ADD	2	0	1	0	0.5	0.67	3	L
Yalinga	0	ADD	2	0	1	0	0.5	0.67	4	R
Nakuru	1	ADD	1	1	0	1	0.33	0.67	1	R
Nakuru	1	ADD	1	1	0	1	0.33	0.67	2	L
Nakuru	0	ADD	1	1	0	1	0.33	0.67	3	R
Nakuru	1	ADD	1	1	0	1	0.33	0.67	4	L
Njano	1	ADD	1	1	0	1	0.33	0.67	1	R
Njano	1	ADD	1	1	0	1	0.33	0.67	2	L
Njano	1	ADD	1	1	0	1	0.33	0.67	3	R
Njano	1	ADD	1	1	0	1	0.33	0.67	4	L
Nuru	0	ADD	1	1	0	1	0.33	0.67	1	R
Nuru	0	ADD	1	1	0	1	0.33	0.67	2	L
Nuru	1	ADD	1	1	0	1	0.33	0.67	3	R
Nuru	1	ADD	1	1	0	1	0.33	0.67	4	L
Yalinga	1	ADD	1	1	0	1	0.33	0.67	1	R
Yalinga	0	ADD	1	1	0	1	0.33	0.67	2	L
Yalinga	1	ADD	1	1	0	1	0.33	0.67	3	R
Yalinga	1	ADD	1	1	0	1	0.33	0.67	4	L
Nakuru	1	ADD	3	0	1	0	0.33	0.75	1	R
Nakuru	0	ADD	3	0	1	0	0.33	0.75	2	L
Nakuru	1	ADD	3	0	1	0	0.33	0.75	3	R
Nakuru	1	ADD	3	0	1	0	0.33	0.75	4	L
Njano	0	ADD	3	0	1	0	0.33	0.75	1	R
Njano	0	ADD	3	0	1	0	0.33	0.75	2	L
Njano	1	ADD	3	0	1	0	0.33	0.75	3	R
Njano	1	ADD	3	0	1	0	0.33	0.75	4	L
Nuru	1	ADD	3	0	1	0	0.33	0.75	1	R
Nuru	1	ADD	3	0	1	0	0.33	0.75	2	L
Nuru	0	ADD	3	0	1	0	0.33	0.75	3	R
Nuru	1	ADD	3	0	1	0	0.33	0.75	4	L
Yalinga	1	ADD	3	0	1	0	0.33	0.75	1	R
Yalinga	1	ADD	3	0	1	0	0.33	0.75	2	L
Yalinga	1	ADD	3	0	1	0	0.33	0.75	3	R
Yalinga	1	ADD	3	0	1	0	0.33	0.75	4	L
Nakuru	1	ADD	2	1	0	1	0.25	0.75	1	R
Nakuru	0	ADD	2	1	0	1	0.25	0.75	2	L
Nakuru	0	ADD	2	1	0	1	0.25	0.75	3	R
Nakuru	1	ADD	2	1	0	1	0.25	0.75	4	L
Njano	1	ADD	2	1	0	1	0.25	0.75	1	R
Njano	0	ADD	2	1	0	1	0.25	0.75	2	L
Njano	1	ADD	2	1	0	1	0.25	0.75	3	R
Njano	0	ADD	2	1	0	1	0.25	0.75	4	L
Nuru	1	ADD	2	1	0	1	0.25	0.75	1	R
Nuru	0	ADD	2	1	0	1	0.25	0.75	2	L
Nuru	1	ADD	2	1	0	1	0.25	0.75	3	R
Nuru	1	ADD	2	1	0	1	0.25	0.75	4	L
Yalinga	1	ADD	2	1	0	1	0.25	0.75	1	R
Yalinga	0	ADD	2	1	0	1	0.25	0.75	2	L
Yalinga	1	ADD	2	1	0	1	0.25	0.75	3	R
Yalinga	0	ADD	2	1	0	1	0.25	0.75	4	L
Nakuru	0	ADD	3	1	0	1	0.2	0.8	1	L
Nakuru	1	ADD	3	1	0	1	0.2	0.8	2	R
Nakuru	0	ADD	3	1	0	1	0.2	0.8	3	L
Nakuru	0	ADD	3	1	0	1	0.2	0.8	4	R
Njano	0	ADD	3	1	0	1	0.2	0.8	1	L
Njano	1	ADD	3	1	0	1	0.2	0.8	2	R
Njano	1	ADD	3	1	0	1	0.2	0.8	3	L
Njano	1	ADD	3	1	0	1	0.2	0.8	4	R
Nuru	0	ADD	3	1	0	1	0.2	0.8	1	L
Nuru	1	ADD	3	1	0	1	0.2	0.8	2	R
Nuru	0	ADD	3	1	0	1	0.2	0.8	3	L
Nuru	1	ADD	3	1	0	1	0.2	0.8	4	R
Yalinga	0	ADD	3	1	0	1	0.2	0.8	1	L
Yalinga	1	ADD	3	1	0	1	0.2	0.8	2	R
Yalinga	1	ADD	3	1	0	1	0.2	0.8	3	L
Yalinga	1	ADD	3	1	0	1	0.2	0.8	4	R
Nakuru	1	ADD	1	1	1	1	0.67	0.5	1	R
Nakuru	1	ADD	1	1	1	1	0.67	0.5	2	L
Nakuru	1	ADD	1	1	1	1	0.67	0.5	3	R
Nakuru	1	ADD	1	1	1	1	0.67	0.5	4	L
Njano	1	ADD	1	1	1	1	0.67	0.5	1	R
Njano	1	ADD	1	1	1	1	0.67	0.5	2	L
Njano	1	ADD	1	1	1	1	0.67	0.5	3	R
Njano	1	ADD	1	1	1	1	0.67	0.5	4	L
Nuru	1	ADD	1	1	1	1	0.67	0.5	1	R
Nuru	1	ADD	1	1	1	1	0.67	0.5	2	L
Nuru	0	ADD	1	1	1	1	0.67	0.5	3	R
Nuru	1	ADD	1	1	1	1	0.67	0.5	4	L
Yalinga	1	ADD	1	1	1	1	0.67	0.5	1	R
Yalinga	0	ADD	1	1	1	1	0.67	0.5	2	L
Yalinga	1	ADD	1	1	1	1	0.67	0.5	3	R
Yalinga	1	ADD	1	1	1	1	0.67	0.5	4	L
Nakuru	1	ADD	2	1	1	1	0.67	0.4	1	R
Nakuru	1	ADD	2	1	1	1	0.67	0.4	2	L
Nakuru	1	ADD	2	1	1	1	0.67	0.4	3	R
Nakuru	1	ADD	2	1	1	1	0.67	0.4	4	L
Njano	1	ADD	2	1	1	1	0.67	0.4	1	R
Njano	1	ADD	2	1	1	1	0.67	0.4	2	L
Njano	1	ADD	2	1	1	1	0.67	0.4	3	R
Njano	0	ADD	2	1	1	1	0.67	0.4	4	L
Nuru	1	ADD	2	1	1	1	0.67	0.4	1	R
Nuru	1	ADD	2	1	1	1	0.67	0.4	2	L
Nuru	1	ADD	2	1	1	1	0.67	0.4	3	R
Nuru	1	ADD	2	1	1	1	0.67	0.4	4	L
Yalinga	1	ADD	2	1	1	1	0.67	0.4	1	R
Yalinga	1	ADD	2	1	1	1	0.67	0.4	2	L
Yalinga	1	ADD	2	1	1	1	0.67	0.4	3	R
Yalinga	1	ADD	2	1	1	1	0.67	0.4	4	L
Nakuru	1	ADD	2	0	1	0	0.67	0.75	1	L
Nakuru	1	ADD	2	0	1	0	0.67	0.75	2	R
Nakuru	1	ADD	2	0	1	0	0.67	0.75	3	L
Nakuru	0	ADD	2	0	1	0	0.67	0.75	4	R
Njano	1	ADD	2	0	1	0	0.67	0.75	1	L
Njano	0	ADD	2	0	1	0	0.67	0.75	2	R
Njano	1	ADD	2	0	1	0	0.67	0.75	3	L
Njano	1	ADD	2	0	1	0	0.67	0.75	4	R
Nuru	0	ADD	2	0	1	0	0.67	0.75	1	L
Nuru	1	ADD	2	0	1	0	0.67	0.75	2	R
Nuru	1	ADD	2	0	1	0	0.67	0.75	3	L
Nuru	1	ADD	2	0	1	0	0.67	0.75	4	R
Yalinga	0	ADD	2	0	1	0	0.67	0.75	1	L
Yalinga	1	ADD	2	0	1	0	0.67	0.75	2	R
Yalinga	1	ADD	2	0	1	0	0.67	0.75	3	L
Yalinga	1	ADD	2	0	1	0	0.67	0.75	4	R
Nakuru	1	ADD	1	1	1	1	0.5	0.4	1	L
Nakuru	0	ADD	1	1	1	1	0.5	0.4	2	R
Nakuru	1	ADD	1	1	1	1	0.5	0.4	3	L
Nakuru	1	ADD	1	1	1	1	0.5	0.4	4	R
Njano	1	ADD	1	1	1	1	0.5	0.4	1	L
Njano	0	ADD	1	1	1	1	0.5	0.4	2	R
Njano	1	ADD	1	1	1	1	0.5	0.4	3	L
Njano	1	ADD	1	1	1	1	0.5	0.4	4	R
Nuru	1	ADD	1	1	1	1	0.5	0.4	1	L
Nuru	1	ADD	1	1	1	1	0.5	0.4	2	R
Nuru	0	ADD	1	1	1	1	0.5	0.4	3	L
Nuru	1	ADD	1	1	1	1	0.5	0.4	4	R
Yalinga	1	ADD	1	1	1	1	0.5	0.4	1	L
Yalinga	1	ADD	1	1	1	1	0.5	0.4	2	R
Yalinga	0	ADD	1	1	1	1	0.5	0.4	3	L
Yalinga	1	ADD	1	1	1	1	0.5	0.4	4	R
Nakuru	0	ADD	1	1	0	1	0.5	0.75	1	R
Nakuru	1	ADD	1	1	0	1	0.5	0.75	2	L
Nakuru	0	ADD	1	1	0	1	0.5	0.75	3	R
Nakuru	1	ADD	1	1	0	1	0.5	0.75	4	L
Njano	1	ADD	1	1	0	1	0.5	0.75	1	R
Njano	1	ADD	1	1	0	1	0.5	0.75	2	L
Njano	0	ADD	1	1	0	1	0.5	0.75	3	R
Njano	0	ADD	1	1	0	1	0.5	0.75	4	L
Nuru	1	ADD	1	1	0	1	0.5	0.75	1	R
Nuru	1	ADD	1	1	0	1	0.5	0.75	2	L
Nuru	1	ADD	1	1	0	1	0.5	0.75	3	R
Nuru	1	ADD	1	1	0	1	0.5	0.75	4	L
Yalinga	1	ADD	1	1	0	1	0.5	0.75	1	R
Yalinga	0	ADD	1	1	0	1	0.5	0.75	2	L
Yalinga	0	ADD	1	1	0	1	0.5	0.75	3	R
Yalinga	1	ADD	1	1	0	1	0.5	0.75	4	L
Nakuru	1	ADD	3	0	1	0	0.5	0.8	1	R
Nakuru	1	ADD	3	0	1	0	0.5	0.8	2	L
Nakuru	0	ADD	3	0	1	0	0.5	0.8	3	R
Nakuru	1	ADD	3	0	1	0	0.5	0.8	4	L
Njano	0	ADD	3	0	1	0	0.5	0.8	1	R
Njano	1	ADD	3	0	1	0	0.5	0.8	2	L
Njano	1	ADD	3	0	1	0	0.5	0.8	3	R
Njano	0	ADD	3	0	1	0	0.5	0.8	4	L
Nuru	0	ADD	3	0	1	0	0.5	0.8	1	R
Nuru	0	ADD	3	0	1	0	0.5	0.8	2	L
Nuru	1	ADD	3	0	1	0	0.5	0.8	3	R
Nuru	1	ADD	3	0	1	0	0.5	0.8	4	L
Yalinga	1	ADD	3	0	1	0	0.5	0.8	1	R
Yalinga	1	ADD	3	0	1	0	0.5	0.8	2	L
Yalinga	1	ADD	3	0	1	0	0.5	0.8	3	R
Yalinga	0	ADD	3	0	1	0	0.5	0.8	4	L
Nakuru	1	ADD	2	1	0	1	0.4	0.8	1	R
Nakuru	1	ADD	2	1	0	1	0.4	0.8	2	L
Nakuru	0	ADD	2	1	0	1	0.4	0.8	3	R
Nakuru	0	ADD	2	1	0	1	0.4	0.8	4	L
Njano	1	ADD	2	1	0	1	0.4	0.8	1	R
Njano	1	ADD	2	1	0	1	0.4	0.8	2	L
Njano	0	ADD	2	1	0	1	0.4	0.8	3	R
Njano	0	ADD	2	1	0	1	0.4	0.8	4	L
Nuru	1	ADD	2	1	0	1	0.4	0.8	1	R
Nuru	0	ADD	2	1	0	1	0.4	0.8	2	L
Nuru	0	ADD	2	1	0	1	0.4	0.8	3	R
Nuru	1	ADD	2	1	0	1	0.4	0.8	4	L
Yalinga	0	ADD	2	1	0	1	0.4	0.8	1	R
Yalinga	0	ADD	2	1	0	1	0.4	0.8	2	L
Yalinga	1	ADD	2	1	0	1	0.4	0.8	3	R
Yalinga	1	ADD	2	1	0	1	0.4	0.8	4	L
Nakuru	1	ADD	2	0	1	0	0.75	0.8	2	R
Nakuru	1	ADD	2	0	1	0	0.75	0.8	1	L
Nakuru	1	ADD	2	0	1	0	0.75	0.8	3	L
Nakuru	1	ADD	2	0	1	0	0.75	0.8	4	R
Njano	0	ADD	2	0	1	0	0.75	0.8	1	L
Njano	1	ADD	2	0	1	0	0.75	0.8	2	R
Njano	0	ADD	2	0	1	0	0.75	0.8	3	L
Njano	1	ADD	2	0	1	0	0.75	0.8	4	R
Nuru	1	ADD	2	0	1	0	0.75	0.8	1	L
Nuru	1	ADD	2	0	1	0	0.75	0.8	2	R
Nuru	1	ADD	2	0	1	0	0.75	0.8	3	L
Nuru	1	ADD	2	0	1	0	0.75	0.8	4	R
Yalinga	1	ADD	2	0	1	0	0.75	0.8	1	L
Yalinga	1	ADD	2	0	1	0	0.75	0.8	2	R
Yalinga	0	ADD	2	0	1	0	0.75	0.8	3	L
Yalinga	1	ADD	2	0	1	0	0.75	0.8	4	R
Nakuru	0	ADD	1	1	0	1	0.6	0.8	1	L
Nakuru	0	ADD	1	1	0	1	0.6	0.8	2	R
Nakuru	1	ADD	1	1	0	1	0.6	0.8	3	L
Nakuru	0	ADD	1	1	0	1	0.6	0.8	4	R
Njano	0	ADD	1	1	0	1	0.6	0.8	1	L
Njano	0	ADD	1	1	0	1	0.6	0.8	2	R
Njano	1	ADD	1	1	0	1	0.6	0.8	3	L
Njano	1	ADD	1	1	0	1	0.6	0.8	4	R
Nuru	1	ADD	1	1	0	1	0.6	0.8	1	L
Nuru	1	ADD	1	1	0	1	0.6	0.8	2	R
Nuru	1	ADD	1	1	0	1	0.6	0.8	3	L
Nuru	0	ADD	1	1	0	1	0.6	0.8	4	R
Yalinga	0	ADD	1	1	0	1	0.6	0.8	1	L
Yalinga	1	ADD	1	1	0	1	0.6	0.8	2	R
Yalinga	1	ADD	1	1	0	1	0.6	0.8	3	L
Yalinga	0	ADD	1	1	0	1	0.6	0.8	4	R
Nakuru	0	SUBE	2	1	0	1	0	0.67	1	R
Nakuru	1	SUBE	2	1	0	1	0	0.67	2	L
Nakuru	1	SUBE	2	1	0	1	0	0.67	3	R
Nakuru	1	SUBE	2	1	0	1	0	0.67	4	L
Njano	1	SUBE	2	1	0	1	0	0.67	1	R
Njano	1	SUBE	2	1	0	1	0	0.67	2	L
Njano	1	SUBE	2	1	0	1	0	0.67	3	R
Njano	1	SUBE	2	1	0	1	0	0.67	4	L
Nuru	1	SUBE	2	1	0	1	0	0.67	1	R
Nuru	1	SUBE	2	1	0	1	0	0.67	2	R
Nuru	1	SUBE	2	1	0	1	0	0.67	3	R
Nuru	1	SUBE	2	1	0	1	0	0.67	4	L
Yalinga	1	SUBE	2	1	0	1	0	0.67	1	R
Yalinga	1	SUBE	2	1	0	1	0	0.67	2	L
Yalinga	0	SUBE	2	1	0	1	0	0.67	3	R
Yalinga	0	SUBE	2	1	0	1	0	0.67	4	L
Nakuru	1	SUBE	3	0	1	0	0	0.67	1	R
Nakuru	0	SUBE	3	0	1	0	0	0.67	2	L
Nakuru	1	SUBE	3	0	1	0	0	0.67	3	R
Nakuru	1	SUBE	3	0	1	0	0	0.67	4	L
Njano	1	SUBE	3	0	1	0	0	0.67	1	R
Njano	1	SUBE	3	0	1	0	0	0.67	2	L
Njano	0	SUBE	3	0	1	0	0	0.67	3	R
Njano	1	SUBE	3	0	1	0	0	0.67	4	L
Nuru	1	SUBE	3	0	1	0	0	0.67	1	R
Nuru	1	SUBE	3	0	1	0	0	0.67	2	R
Nuru	1	SUBE	3	0	1	0	0	0.67	3	R
Nuru	1	SUBE	3	0	1	0	0	0.67	4	L
Yalinga	1	SUBE	3	0	1	0	0	0.67	1	R
Yalinga	0	SUBE	3	0	1	0	0	0.67	2	L
Yalinga	0	SUBE	3	0	1	0	0	0.67	3	R
Yalinga	1	SUBE	3	0	1	0	0	0.67	4	L
Nakuru	0	SUBE	3	0	1	0	0.25	0.25	1	L
Nakuru	1	SUBE	3	0	1	0	0.25	0.25	2	L
Nakuru	1	SUBE	3	0	1	0	0.25	0.25	3	R
Nakuru	1	SUBE	3	0	1	0	0.25	0.25	4	L
Njano	0	SUBE	3	0	1	0	0.25	0.25	1	R
Njano	1	SUBE	3	0	1	0	0.25	0.25	2	L
Njano	0	SUBE	3	0	1	0	0.25	0.25	3	R
Njano	1	SUBE	3	0	1	0	0.25	0.25	4	L
Nuru	1	SUBE	3	0	1	0	0.25	0.25	1	R
Nuru	1	SUBE	3	0	1	0	0.25	0.25	2	R
Nuru	1	SUBE	3	0	1	0	0.25	0.25	3	R
Nuru	0	SUBE	3	0	1	0	0.25	0.25	4	L
Yalinga	1	SUBE	3	0	1	0	0.25	0.25	1	R
Yalinga	1	SUBE	3	0	1	0	0.25	0.25	2	L
Yalinga	1	SUBE	3	0	1	0	0.25	0.25	3	R
Yalinga	1	SUBE	3	0	1	0	0.25	0.25	4	L
Nakuru	1	SUBE	1	1	0	1	0.25	0.67	1	L
Nakuru	0	SUBE	1	1	0	1	0.25	0.67	2	R
Nakuru	1	SUBE	1	1	0	1	0.25	0.67	3	L
Nakuru	0	SUBE	1	1	0	1	0.25	0.67	4	R
Njano	0	SUBE	1	1	0	1	0.25	0.67	1	L
Njano	1	SUBE	1	1	0	1	0.25	0.67	2	R
Njano	1	SUBE	1	1	0	1	0.25	0.67	3	L
Njano	0	SUBE	1	1	0	1	0.25	0.67	4	R
Nuru	0	SUBE	1	1	0	1	0.25	0.67	1	L
Nuru	0	SUBE	1	1	0	1	0.25	0.67	2	L
Nuru	0	SUBE	1	1	0	1	0.25	0.67	3	L
Nuru	1	SUBE	1	1	0	1	0.25	0.67	4	R
Yalinga	0	SUBE	1	1	0	1	0.25	0.67	1	L
Yalinga	0	SUBE	1	1	0	1	0.25	0.67	2	R
Yalinga	1	SUBE	1	1	0	1	0.25	0.67	3	L
Yalinga	1	SUBE	1	1	0	1	0.25	0.67	4	R
Nakuru	1	SUBE	2	0	1	0	0.25	0.67	1	R
Nakuru	1	SUBE	2	0	1	0	0.25	0.67	2	R
Nakuru	1	SUBE	2	0	1	0	0.25	0.67	3	L
Nakuru	0	SUBE	2	0	1	0	0.25	0.67	4	R
Njano	1	SUBE	2	0	1	0	0.25	0.67	1	L
Njano	1	SUBE	2	0	1	0	0.25	0.67	2	R
Njano	0	SUBE	2	0	1	0	0.25	0.67	3	L
Njano	0	SUBE	2	0	1	0	0.25	0.67	4	R
Nuru	1	SUBE	2	0	1	0	0.25	0.67	1	L
Nuru	1	SUBE	2	0	1	0	0.25	0.67	2	L
Nuru	1	SUBE	2	0	1	0	0.25	0.67	3	L
Nuru	1	SUBE	2	0	1	0	0.25	0.67	4	R
Yalinga	0	SUBE	2	0	1	0	0.25	0.67	1	L
Yalinga	1	SUBE	2	0	1	0	0.25	0.67	2	R
Yalinga	1	SUBE	2	0	1	0	0.25	0.67	3	L
Yalinga	0	SUBE	2	0	1	0	0.25	0.67	4	R
Nakuru	1	SUBE	1	0	1	0	0.67	0.67	1	L
Nakuru	1	SUBE	1	0	1	0	0.67	0.67	2	R
Nakuru	1	SUBE	1	0	1	0	0.67	0.67	3	L
Nakuru	0	SUBE	1	0	1	0	0.67	0.67	4	R
Njano	1	SUBE	1	0	1	0	0.67	0.67	1	L
Njano	1	SUBE	1	0	1	0	0.67	0.67	2	R
Njano	1	SUBE	1	0	1	0	0.67	0.67	3	L
Njano	0	SUBE	1	0	1	0	0.67	0.67	4	R
Nuru	0	SUBE	1	0	1	0	0.67	0.67	1	L
Nuru	0	SUBE	1	0	1	0	0.67	0.67	2	L
Nuru	0	SUBE	1	0	1	0	0.67	0.67	3	L
Nuru	0	SUBE	1	0	1	0	0.67	0.67	4	R
Yalinga	0	SUBE	1	0	1	0	0.67	0.67	1	L
Yalinga	1	SUBE	1	0	1	0	0.67	0.67	2	R
Yalinga	0	SUBE	1	0	1	0	0.67	0.67	3	L
Yalinga	1	SUBE	1	0	1	0	0.67	0.67	4	R
Nakuru	1	SUB	2	0	1	0	0.5	0	1	R
Nakuru	1	SUB	2	0	1	0	0.5	0	2	L
Nakuru	0	SUB	2	0	1	0	0.5	0	3	R
Nakuru	0	SUB	2	0	1	0	0.5	0	4	L
Njano	0	SUB	2	0	1	0	0.5	0	1	R
Njano	0	SUB	2	0	1	0	0.5	0	2	L
Njano	0	SUB	2	0	1	0	0.5	0	3	R
Njano	1	SUB	2	0	1	0	0.5	0	4	L
Nuru	1	SUB	2	0	1	0	0.5	0	1	R
Nuru	1	SUB	2	0	1	0	0.5	0	2	L
Nuru	0	SUB	2	0	1	0	0.5	0	3	R
Nuru	1	SUB	2	0	1	0	0.5	0	4	L
Yalinga	1	SUB	2	0	1	0	0.5	0	1	R
Yalinga	0	SUB	2	0	1	0	0.5	0	2	L
Yalinga	0	SUB	2	0	1	0	0.5	0	3	R
Yalinga	1	SUB	2	0	1	0	0.5	0	4	L
Nakuru	0	SUB	1	1	1	1	0.5	0	1	R
Nakuru	0	SUB	1	1	1	1	0.5	0	2	L
Nakuru	0	SUB	1	1	1	1	0.5	0	3	R
Nakuru	0	SUB	1	1	1	1	0.5	0	4	L
Njano	0	SUB	1	1	1	1	0.5	0	1	R
Njano	1	SUB	1	1	1	1	0.5	0	2	L
Njano	0	SUB	1	1	1	1	0.5	0	3	R
Njano	1	SUB	1	1	1	1	0.5	0	4	L
Nuru	1	SUB	1	1	1	1	0.5	0	1	R
Nuru	1	SUB	1	1	1	1	0.5	0	2	L
Nuru	0	SUB	1	1	1	1	0.5	0	3	R
Nuru	0	SUB	1	1	1	1	0.5	0	4	L
Yalinga	1	SUB	1	1	1	1	0.5	0	1	R
Yalinga	1	SUB	1	1	1	1	0.5	0	2	L
Yalinga	0	SUB	1	1	1	1	0.5	0	3	R
Yalinga	0	SUB	1	1	1	1	0.5	0	4	L
Nakuru	0	SUB	3	0	1	0	0.67	0	1	L
Nakuru	1	SUB	3	0	1	0	0.67	0	3	L
Nakuru	0	SUB	3	0	1	0	0.67	0	4	R
Njano	1	SUB	3	0	1	0	0.67	0	1	L
Njano	0	SUB	3	0	1	0	0.67	0	2	R
Njano	1	SUB	3	0	1	0	0.67	0	3	L
Njano	0	SUB	3	0	1	0	0.67	0	4	R
Nuru	0	SUB	3	0	1	0	0.67	0	1	L
Nuru	1	SUB	3	0	1	0	0.67	0	2	R
Nuru	0	SUB	3	0	1	0	0.67	0	3	L
Nuru	0	SUB	3	0	1	0	0.67	0	4	R
Yalinga	0	SUB	3	0	1	0	0.67	0	1	L
Yalinga	0	SUB	3	0	1	0	0.67	0	2	R
Yalinga	1	SUB	3	0	1	0	0.67	0	3	L
Yalinga	1	SUB	3	0	1	0	0.67	0	4	R
Nakuru	1	SUB	3	0	1	0	0.67	0	2	R
Nakuru	0	SUB	2	0	1	0	0.67	0.5	1	R
Nakuru	0	SUB	2	0	1	0	0.67	0.5	2	L
Nakuru	0	SUB	2	0	1	0	0.67	0.5	3	R
Nakuru	1	SUB	2	0	1	0	0.67	0.5	4	L
Njano	0	SUB	2	0	1	0	0.67	0.5	1	R
Njano	1	SUB	2	0	1	0	0.67	0.5	2	L
Njano	1	SUB	2	0	1	0	0.67	0.5	3	R
Njano	0	SUB	2	0	1	0	0.67	0.5	4	L
Nuru	1	SUB	2	0	1	0	0.67	0.5	1	R
Nuru	1	SUB	2	0	1	0	0.67	0.5	2	L
Nuru	1	SUB	2	0	1	0	0.67	0.5	3	R
Nuru	0	SUB	2	0	1	0	0.67	0.5	4	L
Yalinga	1	SUB	2	0	1	0	0.67	0.5	1	R
Yalinga	0	SUB	2	0	1	0	0.67	0.5	2	L
Yalinga	0	SUB	2	0	1	0	0.67	0.5	3	R
Yalinga	1	SUB	2	0	1	0	0.67	0.5	4	L
Nakuru	1	SUB	1	1	1	1	0.67	0.33	1	R
Nakuru	1	SUB	1	1	1	1	0.67	0.33	2	L
Nakuru	0	SUB	1	1	1	1	0.67	0.33	3	R
Nakuru	1	SUB	1	1	1	1	0.67	0.33	4	L
Njano	0	SUB	1	1	1	1	0.67	0.33	1	R
Njano	0	SUB	1	1	1	1	0.67	0.33	2	L
Njano	1	SUB	1	1	1	1	0.67	0.33	3	R
Njano	0	SUB	1	1	1	1	0.67	0.33	4	L
Nuru	1	SUB	1	1	1	1	0.67	0.33	1	R
Nuru	0	SUB	1	1	1	1	0.67	0.33	2	L
Nuru	0	SUB	1	1	1	1	0.67	0.33	3	R
Nuru	1	SUB	1	1	1	1	0.67	0.33	4	L
Yalinga	1	SUB	1	1	1	1	0.67	0.33	1	R
Yalinga	0	SUB	1	1	1	1	0.67	0.33	2	L
Yalinga	1	SUB	1	1	1	1	0.67	0.33	4	L
Yalinga	0	SUB	1	1	1	1	0.67	0.33	3	R
Nakuru	1	SUB	1	1	0	1	0.5	0.67	1	L
Nakuru	1	SUB	1	1	0	1	0.5	0.67	2	R
Nakuru	1	SUB	1	1	0	1	0.5	0.67	3	L
Nakuru	0	SUB	1	1	0	1	0.5	0.67	4	R
Njano	1	SUB	1	1	0	1	0.5	0.67	1	L
Njano	1	SUB	1	1	0	1	0.5	0.67	2	R
Njano	1	SUB	1	1	0	1	0.5	0.67	3	L
Njano	1	SUB	1	1	0	1	0.5	0.67	4	R
Nuru	1	SUB	1	1	0	1	0.5	0.67	1	L
Nuru	0	SUB	1	1	0	1	0.5	0.67	2	L
Nuru	1	SUB	1	1	0	1	0.5	0.67	3	L
Nuru	1	SUB	1	1	0	1	0.5	0.67	4	R
Yalinga	1	SUB	1	1	0	1	0.5	0.67	1	L
Yalinga	1	SUB	1	1	0	1	0.5	0.67	2	R
Yalinga	1	SUB	1	1	0	1	0.5	0.67	3	L
Yalinga	1	SUB	1	1	0	1	0.5	0.67	4	R
Nakuru	1	SUB	2	1	0	1	0.4	0.67	1	L
Nakuru	0	SUB	2	1	0	1	0.4	0.67	2	R
Nakuru	1	SUB	2	1	0	1	0.4	0.67	3	L
Nakuru	0	SUB	2	1	0	1	0.4	0.67	4	R
Njano	1	SUB	2	1	0	1	0.4	0.67	1	L
Njano	1	SUB	2	1	0	1	0.4	0.67	2	R
Njano	1	SUB	2	1	0	1	0.4	0.67	3	L
Njano	0	SUB	2	1	0	1	0.4	0.67	4	R
Nuru	0	SUB	2	1	0	1	0.4	0.67	1	L
Nuru	0	SUB	2	1	0	1	0.4	0.67	2	L
Nuru	1	SUB	2	1	0	1	0.4	0.67	3	L
Nuru	0	SUB	2	1	0	1	0.4	0.67	4	R
Yalinga	0	SUB	2	1	0	1	0.4	0.67	1	L
Yalinga	1	SUB	2	1	0	1	0.4	0.67	2	R
Yalinga	1	SUB	2	1	0	1	0.4	0.67	3	L
Yalinga	0	SUB	2	1	0	1	0.4	0.67	4	R
Nakuru	1	SUB	1	1	0	1	0.4	0.5	1	L
Nakuru	0	SUB	1	1	0	1	0.4	0.5	2	R
Nakuru	1	SUB	1	1	0	1	0.4	0.5	3	L
Nakuru	0	SUB	1	1	0	1	0.4	0.5	4	R
Njano	0	SUB	1	1	0	1	0.4	0.5	1	L
Njano	0	SUB	1	1	0	1	0.4	0.5	2	R
Njano	1	SUB	1	1	0	1	0.4	0.5	3	L
Njano	1	SUB	1	1	0	1	0.4	0.5	4	R
Nuru	1	SUB	1	1	0	1	0.4	0.5	1	L
Nuru	0	SUB	1	1	0	1	0.4	0.5	2	L
Nuru	1	SUB	1	1	0	1	0.4	0.5	3	L
Nuru	1	SUB	1	1	0	1	0.4	0.5	4	R
Yalinga	0	SUB	1	1	0	1	0.4	0.5	1	L
Yalinga	0	SUB	1	1	0	1	0.4	0.5	2	R
Yalinga	1	SUB	1	1	0	1	0.4	0.5	3	L
Yalinga	0	SUB	1	1	0	1	0.4	0.5	4	R
Nakuru	0	SUB	3	1	1	1	0.75	0	1	L
Nakuru	1	SUB	3	1	1	1	0.75	0	2	R
Nakuru	1	SUB	3	1	1	1	0.75	0	3	L
Nakuru	0	SUB	3	1	1	1	0.75	0	4	R
Njano	1	SUB	3	1	1	1	0.75	0	1	L
Njano	1	SUB	3	1	1	1	0.75	0	2	R
Njano	0	SUB	3	1	1	1	0.75	0	3	L
Njano	1	SUB	3	1	1	1	0.75	0	4	R
Nuru	0	SUB	3	1	1	1	0.75	0	1	L
Nuru	1	SUB	3	1	1	1	0.75	0	2	L
Nuru	1	SUB	3	1	1	1	0.75	0	3	L
Nuru	1	SUB	3	1	1	1	0.75	0	4	R
Yalinga	1	SUB	3	1	1	1	0.75	0	1	L
Yalinga	1	SUB	3	1	1	1	0.75	0	2	R
Yalinga	1	SUB	3	1	1	1	0.75	0	3	L
Yalinga	1	SUB	3	1	1	1	0.75	0	4	R
Nakuru	0	SUB	3	0	1	0	0.75	0.33	1	L
Nakuru	0	SUB	3	0	1	0	0.75	0.33	2	R
Nakuru	1	SUB	3	0	1	0	0.75	0.33	3	L
Nakuru	1	SUB	3	0	1	0	0.75	0.33	4	R
Njano	1	SUB	3	0	1	0	0.75	0.33	1	L
Njano	0	SUB	3	0	1	0	0.75	0.33	2	R
Njano	1	SUB	3	0	1	0	0.75	0.33	3	L
Njano	0	SUB	3	0	1	0	0.75	0.33	4	R
Nuru	0	SUB	3	0	1	0	0.75	0.33	1	L
Nuru	1	SUB	3	0	1	0	0.75	0.33	2	R
Nuru	1	SUB	3	0	1	0	0.75	0.33	3	L
Nuru	0	SUB	3	0	1	0	0.75	0.33	4	R
Yalinga	1	SUB	3	0	1	0	0.75	0.33	1	L
Yalinga	0	SUB	3	0	1	0	0.75	0.33	2	R
Yalinga	1	SUB	3	0	1	0	0.75	0.33	3	L
Yalinga	1	SUB	3	0	1	0	0.75	0.33	4	R
Nakuru	1	SUB	2	1	1	1	0.75	0.25	1	R
Nakuru	0	SUB	2	1	1	1	0.75	0.25	2	L
Nakuru	1	SUB	2	1	1	1	0.75	0.25	3	R
Nakuru	1	SUB	2	1	1	1	0.75	0.25	4	L
Njano	0	SUB	2	1	1	1	0.75	0.25	1	R
Njano	1	SUB	2	1	1	1	0.75	0.25	2	L
Njano	1	SUB	2	1	1	1	0.75	0.25	3	R
Njano	1	SUB	2	1	1	1	0.75	0.25	4	L
Nuru	1	SUB	2	1	1	1	0.75	0.25	1	R
Nuru	0	SUB	2	1	1	1	0.75	0.25	2	R
Nuru	0	SUB	2	1	1	1	0.75	0.25	3	R
Nuru	1	SUB	2	1	1	1	0.75	0.25	4	L
Yalinga	1	SUB	2	1	1	1	0.75	0.25	1	R
Yalinga	1	SUB	2	1	1	1	0.75	0.25	2	L
Yalinga	0	SUB	2	1	1	1	0.75	0.25	3	R
Yalinga	0	SUB	2	1	1	1	0.75	0.25	4	L
Nakuru	0	SUB	2	0	1	0	0.75	0.67	1	R
Nakuru	1	SUB	2	0	1	0	0.75	0.67	2	L
Nakuru	1	SUB	2	0	1	0	0.75	0.67	3	R
Nakuru	1	SUB	2	0	1	0	0.75	0.67	4	L
Njano	1	SUB	2	0	1	0	0.75	0.67	1	R
Njano	0	SUB	2	0	1	0	0.75	0.67	2	L
Njano	0	SUB	2	0	1	0	0.75	0.67	3	R
Njano	1	SUB	2	0	1	0	0.75	0.67	4	L
Nuru	1	SUB	2	0	1	0	0.75	0.67	1	R
Nuru	0	SUB	2	0	1	0	0.75	0.67	2	R
Nuru	1	SUB	2	0	1	0	0.75	0.67	3	R
Nuru	1	SUB	2	0	1	0	0.75	0.67	4	L
Yalinga	1	SUB	2	0	1	0	0.75	0.67	1	R
Yalinga	0	SUB	2	0	1	0	0.75	0.67	2	L
Yalinga	0	SUB	2	0	1	0	0.75	0.67	3	R
Yalinga	1	SUB	2	0	1	0	0.75	0.67	4	L
Nakuru	1	SUB	1	1	1	1	0.75	0.5	1	R
Nakuru	0	SUB	1	1	1	1	0.75	0.5	2	L
Nakuru	1	SUB	1	1	1	1	0.75	0.5	3	R
Nakuru	1	SUB	1	1	1	1	0.75	0.5	4	L
Njano	0	SUB	1	1	1	1	0.75	0.5	1	R
Njano	1	SUB	1	1	1	1	0.75	0.5	2	L
Njano	1	SUB	1	1	1	1	0.75	0.5	3	R
Njano	1	SUB	1	1	1	1	0.75	0.5	4	L
Nuru	1	SUB	1	1	1	1	0.75	0.5	1	R
Nuru	0	SUB	1	1	1	1	0.75	0.5	2	R
Nuru	1	SUB	1	1	1	1	0.75	0.5	3	R
Nuru	1	SUB	1	1	1	1	0.75	0.5	4	L
Yalinga	0	SUB	1	1	1	1	0.75	0.5	1	R
Yalinga	0	SUB	1	1	1	1	0.75	0.5	2	L
Yalinga	0	SUB	1	1	1	1	0.75	0.5	3	R
Yalinga	1	SUB	1	1	1	1	0.75	0.5	4	L
Nakuru	1	SUB	3	1	1	1	0.8	0.2	1	L
Nakuru	1	SUB	3	1	1	1	0.8	0.2	2	R
Nakuru	1	SUB	3	1	1	1	0.8	0.2	3	L
Nakuru	0	SUB	3	1	1	1	0.8	0.2	4	R
Njano	0	SUB	3	1	1	1	0.8	0.2	1	L
Njano	0	SUB	3	1	1	1	0.8	0.2	2	R
Njano	1	SUB	3	1	1	1	0.8	0.2	3	L
Njano	1	SUB	3	1	1	1	0.8	0.2	4	R
Nuru	0	SUB	3	1	1	1	0.8	0.2	1	L
Nuru	0	SUB	3	1	1	1	0.8	0.2	2	R
Nuru	1	SUB	3	1	1	1	0.8	0.2	3	L
Nuru	0	SUB	3	1	1	1	0.8	0.2	4	R
Yalinga	1	SUB	3	1	1	1	0.8	0.2	1	L
Yalinga	1	SUB	3	1	1	1	0.8	0.2	2	R
Yalinga	0	SUB	3	1	1	1	0.8	0.2	3	L
Yalinga	1	SUB	3	1	1	1	0.8	0.2	4	R
Nakuru	0	SUB	3	0	1	0	0.8	0.5	1	L
Nakuru	0	SUB	3	0	1	0	0.8	0.5	2	R
Nakuru	0	SUB	3	0	1	0	0.8	0.5	3	L
Nakuru	0	SUB	3	0	1	0	0.8	0.5	4	R
Njano	0	SUB	3	0	1	0	0.8	0.5	1	L
Njano	1	SUB	3	0	1	0	0.8	0.5	2	R
Njano	1	SUB	3	0	1	0	0.8	0.5	3	L
Njano	1	SUB	3	0	1	0	0.8	0.5	4	R
Nuru	0	SUB	3	0	1	0	0.8	0.5	1	L
Nuru	1	SUB	3	0	1	0	0.8	0.5	2	L
Nuru	1	SUB	3	0	1	0	0.8	0.5	3	L
Nuru	1	SUB	3	0	1	0	0.8	0.5	4	R
Yalinga	0	SUB	3	0	1	0	0.8	0.5	1	L
Yalinga	1	SUB	3	0	1	0	0.8	0.5	2	R
Yalinga	1	SUB	3	0	1	0	0.8	0.5	3	L
Yalinga	0	SUB	3	0	1	0	0.8	0.5	4	R
Nakuru	1	SUB	2	1	1	1	0.8	0.4	1	R
Nakuru	1	SUB	2	1	1	1	0.8	0.4	2	L
Nakuru	0	SUB	2	1	1	1	0.8	0.4	3	R
Nakuru	1	SUB	2	1	1	1	0.8	0.4	4	L
Njano	1	SUB	2	1	1	1	0.8	0.4	1	R
Njano	0	SUB	2	1	1	1	0.8	0.4	2	L
Njano	0	SUB	2	1	1	1	0.8	0.4	3	R
Njano	0	SUB	2	1	1	1	0.8	0.4	4	L
Nuru	1	SUB	2	1	1	1	0.8	0.4	1	R
Nuru	0	SUB	2	1	1	1	0.8	0.4	2	R
Nuru	1	SUB	2	1	1	1	0.8	0.4	3	R
Nuru	0	SUB	2	1	1	1	0.8	0.4	4	L
Yalinga	0	SUB	2	1	1	1	0.8	0.4	1	R
Yalinga	0	SUB	2	1	1	1	0.8	0.4	2	L
Yalinga	1	SUB	2	1	1	1	0.8	0.4	3	R
Yalinga	0	SUB	2	1	1	1	0.8	0.4	4	L
Nakuru	0	SUB	2	0	1	0	0.8	0.75	1	R
Nakuru	1	SUB	2	0	1	0	0.8	0.75	2	L
Nakuru	0	SUB	2	0	1	0	0.8	0.75	3	R
Nakuru	1	SUB	2	0	1	0	0.8	0.75	4	L
Njano	1	SUB	2	0	1	0	0.8	0.75	1	R
Njano	1	SUB	2	0	1	0	0.8	0.75	2	L
Njano	1	SUB	2	0	1	0	0.8	0.75	3	R
Njano	1	SUB	2	0	1	0	0.8	0.75	4	L
Nuru	0	SUB	2	0	1	0	0.8	0.75	1	R
Nuru	0	SUB	2	0	1	0	0.8	0.75	2	R
Nuru	0	SUB	2	0	1	0	0.8	0.75	3	R
Nuru	0	SUB	2	0	1	0	0.8	0.75	4	L
Yalinga	1	SUB	2	0	1	0	0.8	0.75	1	R
Yalinga	0	SUB	2	0	1	0	0.8	0.75	2	L
Yalinga	1	SUB	2	0	1	0	0.8	0.75	3	R
Yalinga	0	SUB	2	0	1	0	0.8	0.75	4	L
Nakuru	0	SUB	1	1	1	1	0.8	0.6	1	L
Nakuru	1	SUB	1	1	1	1	0.8	0.6	2	R
Nakuru	1	SUB	1	1	1	1	0.8	0.6	3	L
Nakuru	0	SUB	1	1	1	1	0.8	0.6	4	R
Njano	1	SUB	1	1	1	1	0.8	0.6	1	L
Njano	0	SUB	1	1	1	1	0.8	0.6	2	R
Njano	1	SUB	1	1	1	1	0.8	0.6	3	L
Njano	0	SUB	1	1	1	1	0.8	0.6	4	R
Nuru	0	SUB	1	1	1	1	0.8	0.6	1	L
Nuru	0	SUB	1	1	1	1	0.8	0.6	2	R
Nuru	1	SUB	1	1	1	1	0.8	0.6	3	L
Nuru	1	SUB	1	1	1	1	0.8	0.6	4	R
Yalinga	0	SUB	1	1	1	1	0.8	0.6	1	L
Yalinga	1	SUB	1	1	1	1	0.8	0.6	2	R
Yalinga	0	SUB	1	1	1	1	0.8	0.6	3	L
Yalinga	1	SUB	1	1	1	1	0.8	0.6	4	R
